# Supplementary material for: Characteristics of out-of-hospital cardiac arrest patients in Riyadh province, Saudi Arabia: a cross-sectional study
Source: Front Cardiovasc Med. 2023 May 22;10:1192795. doi: 10.3389/fcvm.2023.1192795 (PMC10239974; doi:10.3389/fcvm.2023.1192795)
Supplement: Supplementary file 3 [file DataSheet1.xlsx]

## Sheet: Raw Data
	Month	Sex	Nationality	Age	Location type	Incident type	Incident time	Treat time	Initial Recorded Rhythm Shockable	Bystander CPR Perfomed
1	June	Male	Indian	36	Home	Cardiopulmonary Arrest	01:46:00	01:57:00	No	No
2	June	Male	Palestinian	60	Home	Chest Pain	21:58:00	22:37:00	Yes	No
3	June	Female	Saudi	40	Ambulance Center	Cardiopulmonary Arrest	08:25:00	08:25:28	Yes	No
4	June	Female	Saudi	46	Home	Cardiopulmonary Arrest	18:24:00	18:54:00	No	No
5	June	Female	Saudi	60	Home	SOB	15:11:00	15:58:00	No	No
6	June	Male	Indian	57	Home	SOB	09:49:00	10:19:00	No	No
7	June	Female	Jordanian	70	Home	Cardiopulmonary Arrest	18:42:00	19:01:00	No	No
8	June	Male	Indian	40	Workplace	Fainting	17:15:00	17:28:00	No	No
9	June	Male	Saudi	52	Home	Cardiopulmonary Arrest	14:38:00	14:47:00	No	No
10	June	Female	Saudi	65	Home	Cardiopulmonary Arrest	10:49:00	10:59:00	No	No
11	June	Female	Saudi	36	Home	Cardiopulmonary Arrest	05:28:00	05:45:00	No	No
12	June	Male	Saudi	57	Home	Fainting	14:14:00	14:28:00	No	No
13	June	Female	Saudi	72	Not Reported	Fainting	14:23:00	14:41:00	No	No
14	June	Male	Bangaladeshi	38	Pharmacy	Cardiopulmonary Arrest	18:35:00	19:03:00	No	No
15	June	Female	Indian	50	Home	Cardiopulmonary Arrest	15:17:00	15:41:00	Not Reported	No
16	June	Male	Saudi	67	Home	Cardiopulmonary Arrest	08:39:00	08:48:00	No	No
17	June	Male	Filipino	37	Not Reported	Chest Pain	23:02:00	23:13:00	Not Reported	No
18	June	Male	Bangaladeshi	48	Home	SOB	20:21:00	20:37:00	No	No
19	June	Female	Saudi	70	Home	Chest Pain	13:06:00	13:21:00	No	No
20	June	Male	Syrian	90	Home	Fainting	21:48:00	21:53:00	No	Yes
21	June	Male	Saudi	52	Home	Cardiopulmonary Arrest	12:46:00	13:11:00	No	No
22	June	Male	Indian	65	Side Road	Chest Pain	06:54:00	07:25:00	No	No
23	June	Male	Not Reported	47	Hotel	Fainting	22:44:00	23:23:00	No	No
24	June	Male	Saudi	63	Home	Fainting	12:29:00	12:44:00	No	No
25	June	Male	Syrian	0.08	Home	Cardiopulmonary Arrest	02:27:00	02:39:00	No	No
26	June	Male	Saudi	75	Main Road	Fainting	21:54:00	22:16:00	No	No
27	June	Male	Not Reported	0.16	Home	Cardiopulmonary Arrest	17:16:00	17:49:00	No	Yes
28	June	Female	Saudi	70	Home	Cardiopulmonary Arrest	09:35:00	09:51:00	No	No
29	June	Male	Palestinian	83	Home	Cardiopulmonary Arrest	22:14:00	23:05:00	No	No
30	June	Male	Saudi	65	Home	Cardiopulmonary Arrest	18:12:00	19:56:00	No	No
31	June	Male	Saudi	70	Home	Death	18:46:00	19:08:00	No	No
32	June	Male	Saudi	72	Home	Cardiopulmonary Arrest	07:29:00	07:41:00	No	No
33	June	Male	Saudi	65	Home	Cardiopulmonary Arrest	23:24:00	23:44:00	No	No
34	June	Male	Saudi	66	Home	Cardiopulmonary Arrest	15:43:00	16:31:00	No	Yes
35	June	Male	Saudi	91	Home	Cardiopulmonary Arrest	14:32:00	14:56:00	No	Yes
36	June	Female	Saudi	70	Home	SOB	13:16:00	13:57:00	Not Reported	No
37	June	Male	Saudi	45	Home	Falling	05:17:00	05:39:00	No	No
38	June	Male	Yemeni	70	Home	Cardiopulmonary Arrest	00:19:00	00:35:00	No	No
39	June	Female	Yemeni	69	Home	Cardiopulmonary Arrest	23:25:00	23:44:00	No	No
40	June	Male	Not Reported	40	Main Road	Cardiopulmonary Arrest	16:49:00	18:01:00	Yes	No
41	June	Male	Not Reported	40	Clinic	Cardiopulmonary Arrest	12:29:00	12:55:00	No	Yes
42	June	Male	Not Reported	60	Home	Cardiopulmonary Arrest	10:16:00	10:30:00	No	No
43	June	Male	Indonesian	57	Home	Cardiopulmonary Arrest	07:56:00	08:11:00	Yes	No
44	June	Male	Egyptian	57	Home	Infectious Disease	21:00:00	21:35:00	No	No
45	June	Male	Palestinian	45	Home	Fainting	19:47:00	20:10:00	No	No
46	June	Male	Saudi	78	Main Road	Cardiopulmonary Arrest	19:53:00	20:10:00	Yes	No
47	June	Male	Saudi	25	Home	Cardiopulmonary Arrest	12:27:00	12:54:00	No	Yes
48	June	Male	Saudi	79	Home	Fainting	22:18:00	00:08:00	No	Yes
49	June	Female	Saudi	88	Home	Cardiopulmonary Arrest	11:27:00	12:03:00	No	No
50	June	Male	Yemeni	65	Home	Fainting	02:07:00	02:37:00	Yes	No
51	June	Male	Sudanese	55	Inside Car	Fainting	22:15:00	22:45:00	No	No
52	June	Male	Yemeni	79	Home	Fainting	18:35:00	18:52:00	Yes	No
53	June	Male	Saudi	2.6	Home	Cardiopulmonary Arrest	16:45:00	17:00:00	No	Yes
54	June	Female	Saudi	85	Home	SOB	02:08:00	02:20:00	Not Reported	No
55	June	Male	Saudi	33	Home	Fainting	21:50:00	22:09:00	Yes	Yes
56	June	Male	Saudi	80	Home	Fainting	04:21:00	04:44:00	No	No
57	June	Male	Not Reported	41	Home	Cardiopulmonary Arrest	00:41:00	01:39:00	No	No
58	June	Male	Indian	60	Home	Cardiopulmonary Arrest	20:34:00	20:53:00	No	No
59	June	Male	Saudi	18	Main Road	Stable	14:09:00	14:10:00	Not Reported	No
60	June	Male	Bangaladeshi	55	Main Road	Fainting	11:43:00	12:03:00	No	No
61	June	Male	Palestinian	83	Home	Fainting	20:18:00	20:33:00	No	No
62	June	Male	Pakistani	66	Home	Fainting	05:21:00	05:56:00	No	No
63	June	Male	Yemeni	90	Home	Chest Pain	22:18:00	22:43:00	No	No
64	June	Female	Saudi	56	Home	Fainting	22:05:00	22:27:00	No	No
65	June	Male	Saudi	60	Home	Cardiopulmonary Arrest	22:00:00	22:25:00	No	No
66	June	Male	Saudi	65	Home	Chest Pain	21:17:00	21:36:00	Yes	No
67	June	Male	Egyptian	50	Home	Fainting	13:37:00	13:56:00	No	No
68	June	Female	Saudi	82	Home	Fainting	07:23:00	08:06:00	No	No
69	June	Male	Saudi	75	Home	Fainting	17:39:00	18:03:00	No	No
70	June	Male	Yemeni	42	Home	Fainting	14:15:00	16:00:00	No	No
71	June	Male	Saudi	53	Home	Fainting	00:32:00	01:06:00	No	Yes
72	June	Female	Yemeni	80	Home	Cardiopulmonary Arrest	13:48:00	14:14:00	No	Yes
73	June	Male	Saudi	79	Home	Fainting	03:05:00	03:22:00	No	Yes
74	June	Male	Saudi	35	Side Road	Car Accident	13:58:00	14:30:00	Not Reported	No
75	June	Male	Saudi	0.25	Home	Fainting	05:47:00	06:02:00	No	No
76	June	Male	Saudi	40	Home	Cardiopulmonary Arrest	13:43:00	13:57:00	No	Yes
77	June	Male	Chadian	65	Side Road	Cardiopulmonary Arrest	12:18:00	13:12:00	Yes	No
78	June	Female	Yemeni	66	Home	Fainting	23:59:00	00:10:00	No	Yes
79	June	Male	Saudi	68	Medical Center	Fainting	09:48:00	09:49:00	No	Yes
80	July	Male	Saudi	88	Home	Fainting	02:16:00	02:30:00	No	No
81	July	Female	Saudi	50	Home	Burning Accident	16:55:00	17:09:00	No	No
82	July	Male	Saudi	67	Home	Cardiopulmonary Arrest	03:18:00	03:34:00	Not Reported	Yes
83	July	Male	Saudi	60	Home	Cardiopulmonary Arrest	15:02:00	15:22:00	No	No
84	July	Female	Saudi	85	Home	Fainting	09:32:00	10:05:00	No	No
85	July	Male	Saudi	50	Home	Cardiopulmonary Arrest	04:51:00	05:07:00	No	No
86	July	Male	Saudi	50	Home	Infectious Disease	01:56:00	02:39:00	Not Reported	No
87	July	Male	Sudanese	60	Home	Cardiopulmonary Arrest	01:50:00	01:55:00	Not Reported	No
88	July	Male	Saudi	27	Home	Fainting	09:41:00	10:02:00	Yes	No
89	July	Male	Saudi	52	Home	Fainting	06:15:00	06:27:00	No	No
90	July	Male	Not Reported	25	Side Road	Car Accident	19:33:00	19:50:00	No	No
91	July	Female	Saudi	70	Home	Fainting	18:11:00	18:24:00	No	No
92	July	Male	Saudi	40	Home	Chest Pain	16:14:00	16:41:00	No	No
93	July	Male	Saudi	68	Main Road	Decreased LOC	20:21:00	21:17:00	No	No
94	July	Female	Saudi	90	Home	Chest Pain	18:27:00	19:20:00	Not Reported	No
95	July	Male	Saudi	85	Home	SOB	04:40:00	05:11:00	No	No
96	July	Male	Saudi	82	Home	Fainting	19:02:00	19:11:00	No	Yes
97	July	Male	Saudi	75	Home	Fainting	21:47:00	21:57:00	No	No
98	July	Female	Saudi	57	Home	Cardiopulmonary Arrest	10:23:00	10:47:00	Not Reported	Yes
99	July	Female	Saudi	18	Home	Cardiopulmonary Arrest	02:35:00	02:53:00	No	No
100	July	Male	Eritrean	60	Home	Bleeding	02:32:00	02:41:00	Not Reported	No
101	July	Male	Saudi	49	Home	Cardiopulmonary Arrest	21:28:00	21:39:00	No	No
102	July	Male	Saudi	66	Side Road	Chest Pain	07:13:00	07:34:00	Yes	No
103	July	Female	Not Reported	64	Home	Cardiopulmonary Arrest	01:02:00	01:12:00	No	No
104	July	Male	Saudi	67	Home	Fainting	04:20:00	04:32:00	No	No
105	July	Male	Saudi	4	Home	Cardiopulmonary Arrest	20:12:00	20:24:00	Yes	Yes
106	July	Male	Saudi	86	Home	Fainting	14:59:00	15:13:00	Yes	No
107	July	Male	Saudi	91	Home	Fainting	04:21:00	04:39:00	No	Yes
108	July	Female	Saudi	32	Home	Cardiopulmonary Arrest	22:34:00	22:50:00	No	No
109	July	Male	Not Reported	60	Home	Cardiopulmonary Arrest	04:21:00	05:16:00	No	No
110	July	Male	Saudi	56	Home	Fainting	21:41:00	21:53:00	Not Reported	No
111	July	Female	Saudi	5	Home	Cardiopulmonary Arrest	21:55:00	22:08:00	No	Yes
112	July	Male	Filipino	55	Home	SOB	16:06:00	16:20:00	No	Yes
113	July	Male	Saudi	80	Home	Cardiopulmonary Arrest	03:54:00	04:02:00	Yes	No
114	July	Female	Saudi	70	Home	Fainting	09:52:00	10:06:00	No	No
115	July	Male	Saudi	46	Home	Cardiopulmonary Arrest	08:51:00	09:01:00	No	Yes
116	July	Male	Not Reported	44	Main Road	Fainting	18:22:00	18:39:00	No	Yes
117	July	Male	Egyptian	94	Home	Fainting	16:59:00	17:34:00	Yes	No
118	July	Male	Not Reported	50	Main Road	Fainting	13:56:00	14:13:00	No	No
119	July	Male	Saudi	81	Home	Fainting	03:17:00	03:27:00	No	No
120	July	Male	Egyptian	48	Main Road	Cardiopulmonary Arrest	21:25:00	21:32:00	No	No
121	July	Male	Saudi	73	Home	Fainting	15:54:00	16:09:00	No	No
122	July	Male	Saudi	65	Home	Cardiopulmonary Arrest	11:43:00	11:58:00	No	No
123	July	Male	Saudi	81	Home	Fainting	10:43:00	10:53:00	No	No
124	July	Male	Saudi	28	Side Road	Car Accident	03:08:00	03:08:00	No	No
125	July	Male	Saudi	30	Home	SOB	21:40:00	21:48:00	Not Reported	No
126	July	Male	Sudanese	27	Workplace	Electrocution	07:18:00	07:52:00	No	No
127	July	Male	Saudi	100	Home	Cardiopulmonary Arrest	22:08:00	22:26:00	No	No
128	July	Male	Saudi	77	Home	Fainting	20:56:00	21:18:00	Yes	No
129	July	Female	Saudi	1	Home	Cardiopulmonary Arrest	20:18:00	20:29:00	Not Reported	Yes
130	July	Male	Saudi	43	Home	Cardiopulmonary Arrest	16:09:00	16:23:00	No	No
131	July	Male	Sudanese	53	Home	Cardiopulmonary Arrest	13:36:00	13:52:00	No	No
132	July	Male	Syrian	39	Workplace	Falling	05:00:00	05:13:00	No	No
133	July	Male	Saudi	40	Side Road	Fainting	11:09:00	11:15:00	Yes	Yes
134	July	Male	Saudi	90	Home	Fainting	21:47:00	22:03:00	Yes	No
135	July	Female	Saudi	77	Home	Fainting	03:51:00	04:02:00	No	No
136	July	Male	Saudi	83	Home	Cardiopulmonary Arrest	03:29:00	03:46:00	No	No
137	July	Male	Saudi	75	Home	Fainting	01:05:00	01:18:00	No	Yes
138	July	Female	Saudi	70	Home	Fainting	22:41:00	22:53:00	No	Yes
139	July	Male	Not Reported	37	Main Road	Car Accident	20:45:00	21:22:00	No	No
140	July	Male	Not Reported	50	Workplace	Fainting	15:16:00	15:30:00	No	No
141	July	Female	Saudi	72	Home	Fainting	02:12:00	02:23:00	No	No
142	July	Female	Saudi	83	Home	Death	01:54:00	02:03:00	No	No
143	July	Female	Saudi	60	Home	Cardiopulmonary Arrest	16:01:00	16:20:00	No	No
144	July	Male	Saudi	66	Home	Cardiopulmonary Arrest	04:38:00	04:47:00	No	No
145	July	Female	Saudi	78	Home	Death	16:26:00	16:54:00	No	No
146	July	Male	Palestinian	34	Home	Fainting	18:56:00	19:06:00	Not Reported	Yes
147	July	Male	Indian	50	Shop	Fainting	17:13:00	17:21:00	No	No
148	July	Male	Filipino	60	Home	Cardiopulmonary Arrest	13:30:00	13:48:00	No	No
149	July	Female	Mali	75	Home	Fainting	13:15:00	13:21:00	No	No
150	July	Female	Saudi	83	Home	Fainting	06:50:00	07:11:00	No	No
151	July	Female	Saudi	40	Home	Cardiopulmonary Arrest	03:03:00	03:22:00	No	No
152	July	Male	Indian	45	Home	Fainting	22:57:00	23:40:00	No	No
153	July	Male	Saudi	80	Not Reported	Cardiopulmonary Arrest	22:21:00	22:31:00	No	Yes
154	July	Female	Saudi	35	Home	Fainting	21:01:00	21:10:00	Not Reported	No
155	July	Male	Yemeni	53	Home	Cardiopulmonary Arrest	19:15:00	19:36:00	No	No
156	July	Female	Saudi	78	Home	Cardiopulmonary Arrest	15:18:00	15:28:00	No	No
157	July	Female	Saudi	52	Home	Chest Pain	05:30:00	05:43:00	No	No
158	July	Female	Saudi	50	Home	Cardiopulmonary Arrest	02:55:00	03:10:00	Yes	No
159	July	Female	Saudi	100	Home	SOB	21:49:00	22:09:00	No	No
160	July	Male	Sudanese	63	Home	Cardiopulmonary Arrest	08:01:00	08:06:00	Yes	No
161	July	Male	Saudi	57	Home	Chest Pain	06:29:00	06:54:00	No	No
162	July	Male	Saudi	77	Home	Fainting	02:44:00	02:50:00	Not Reported	No
163	August	Male	Saudi	72	Home	Cardiopulmonary Arrest	20:50:00	21:03:00	Not Reported	No
164	August	Female	Saudi	20	Main Road	Cardiopulmonary Arrest	16:59:00	17:17:00	No	No
165	August	Female	Saudi	90	Home	Cardiopulmonary Arrest	11:55:00	12:06:00	No	No
166	August	Male	Saudi	80	Home	Cardiopulmonary Arrest	10:46:00	10:56:00	No	No
167	August	Male	Yemeni	50	Home	Cardiopulmonary Arrest	01:25:00	01:33:00	No	No
168	August	Male	Saudi	48	Farm	Occupational Laceration	02:33:00	02:37:00	No	Yes
169	August	Female	Saudi	70	Home	Cardiopulmonary Arrest	03:50:00	03:59:00	No	No
170	August	Male	Saudi	60	Main Road	Cardiopulmonary Arrest	01:04:00	01:17:00	No	No
171	August	Female	Saudi	70	Home	Cardiopulmonary Arrest	18:30:00	18:43:00	No	Yes
172	August	Male	Saudi	70	Home	Chest Pain	11:47:00	12:03:00	No	No
173	August	Male	Syrian	29	Home	Fainting	15:34:00	15:45:00	No	No
174	August	Female	Saudi	67	Home	Cardiopulmonary Arrest	18:35:00	18:43:00	No	Yes
175	August	Female	Yemeni	100	Home	Cardiopulmonary Arrest	18:58:00	19:12:00	No	No
176	August	Male	Saudi	55	Home	Cardiopulmonary Arrest	19:10:00	19:19:00	No	No
177	August	Male	Saudi	62	Home	Cardiopulmonary Arrest	23:45:00	23:53:00	No	No
178	August	Female	Saudi	55	Home	Cardiopulmonary Arrest	12:10:00	12:28:00	No	Yes
179	August	Male	Saudi	4	Ambulance Center	Cardiopulmonary Arrest	23:55:00	23:55:00	No	No
180	August	Male	Saudi	75	Home	Cardiopulmonary Arrest	12:02:00	12:13:00	Not Reported	No
181	August	Male	Syrian	35	Home	Electrocution	02:39:00	02:49:00	No	No
182	August	Male	Saudi	58	Home	Death	00:05:00	00:24:00	No	No
183	August	Male	Egyptian	35	Workplace	Fainting	21:10:00	21:24:00	No	Yes
184	August	Male	Saudi	80	Home	Cardiopulmonary Arrest	18:35:00	18:45:00	No	No
185	August	Male	Saudi	21	Ambulance Center	Fainting	13:23:00	13:23:00	Not Reported	No
186	August	Male	Saudi	70	Side Road	Cardiopulmonary Arrest	01:36:00	01:48:00	No	No
187	August	Male	Saudi	29	Home	Cardiopulmonary Arrest	10:55:00	11:06:00	Not Reported	Yes
188	August	Male	Syrian	3	Home	Seizure	07:43:00	08:01:00	Not Reported	No
189	August	Female	Saudi	60	Home	Cardiopulmonary Arrest	14:00:00	14:10:00	No	Yes
190	August	Male	Yemeni	100	Home	Cardiopulmonary Arrest	14:09:00	14:26:00	No	Yes
191	August	Female	Saudi	36	Home	Cardiopulmonary Arrest	12:36:00	12:45:00	No	No
192	August	Male	Saudi	57	Home	Death	11:55:00	12:04:00	No	No
193	August	Female	Saudi	62	Home	Infectious Disease	23:20:00	23:45:00	Not Reported	No
194	August	Male	Saudi	90	Home	Chest Pain	07:27:00	07:37:00	No	Yes
195	August	Female	Not Reported	65	Home	Cardiopulmonary Arrest	18:31:00	18:39:00	No	No
196	August	Female	Saudi	60	Home	Cardiopulmonary Arrest	21:50:00	22:00:00	No	Yes
197	August	Female	Syrian	77	Home	Cardiopulmonary Arrest	19:42:00	19:53:00	No	No
198	August	Female	Saudi	80	Home	Suicide Attempt	17:59:00	18:24:00	Yes	No
199	August	Male	Saudi	59	Main Road	Cardiopulmonary Arrest	17:54:00	18:04:00	No	No
200	August	Male	Saudi	70	Home	Cardiopulmonary Arrest	07:13:00	07:26:00	No	No
201	August	Male	Saudi	28	Home	Cardiopulmonary Arrest	07:22:00	07:38:00	No	No
202	August	Male	Saudi	40	Home	Cardiopulmonary Arrest	00:18:00	00:31:00	No	Yes
203	August	Male	Saudi	55	Home	Cardiopulmonary Arrest	06:33:00	06:52:00	No	No
204	August	Male	Saudi	100	Home	Cardiopulmonary Arrest	14:28:00	14:42:00	No	No
205	August	Female	Saudi	83	Home	Cardiopulmonary Arrest	05:20:00	05:32:00	No	Yes
206	August	Male	Saudi	82	Home	Cardiopulmonary Arrest	04:44:00	04:54:00	No	Yes
207	August	Female	Filipino	40	Home	Cardiopulmonary Arrest	23:34:00	23:49:00	No	No
208	August	Male	Not Reported	50	Side Road	Car Accident	10:37:00	11:02:00	No	No
209	August	Male	Not Reported	28	Main Road	Car Accident	14:40:00	14:47:00	No	No
210	August	Male	Saudi	57	Home	Chest Pain	22:10:00	22:24:00	No	No
211	August	Male	Saudi	10	Main Road	Car Accident	21:47:00	22:00:00	No	No
212	August	Male	Not Reported	28	Gym	Fainting	16:03:00	16:19:00	No	Yes
213	August	Female	Saudi	77	Home	Cardiopulmonary Arrest	15:04:00	15:04:00	No	No
214	August	Male	Saudi	36	Main Road	Cardiopulmonary Arrest	21:33:00	21:42:00	No	No
215	August	Male	Saudi	23	Home	Seizure	17:25:00	17:41:00	No	No
216	August	Female	Eritrean	87	Home	Cardiopulmonary Arrest	06:19:00	06:32:00	No	No
217	August	Male	Saudi	60	Home	Cardiopulmonary Arrest	01:54:00	02:16:00	No	No
218	August	Male	Not Reported	60	Home	Cardiopulmonary Arrest	12:30:00	12:46:00	No	No
219	August	Female	Saudi	70	Home	SOB	08:59:00	09:23:00	No	Yes
220	August	Female	Saudi	53	Home	Cardiopulmonary Arrest	17:27:00	17:44:00	Yes	No
221	August	Male	Pakistani	24	Home	Electrocution	14:53:00	15:06:00	No	No
222	August	Male	Bangaladeshi	64	Side Road	Car Accident	11:37:00	12:05:00	Not Reported	No
223	August	Male	Saudi	69	Home	Fainting	04:51:00	05:05:00	Yes	No
224	August	Male	Saudi	46	Home	Fainting	12:50:00	13:21:00	No	No
225	August	Male	Not Reported	70	Home	Fainting	12:04:00	12:22:00	No	No
226	August	Male	Saudi	85	Home	Fainting	20:41:00	20:53:00	No	No
227	August	Male	Not Reported	64	Home	Cardiopulmonary Arrest	19:19:00	19:45:00	No	No
228	August	Male	Saudi	49	Not Reported	Fainting	14:29:00	14:48:00	No	No
229	August	Male	Not Reported	25	Main Road	Car Accident	10:42:00	10:58:00	Not Reported	No
230	August	Male	Not Reported	42	Home	Cardiopulmonary Arrest	06:19:00	06:26:00	Yes	No
231	August	Male	Egyptian	42	Home	Infectious Disease	23:20:00	23:33:00	No	No
232	August	Female	Saudi	73	Home	Fainting	09:54:00	10:02:00	Not Reported	No
233	August	Male	Saudi	34	Home	Cardiopulmonary Arrest	22:27:00	22:41:00	No	No
234	August	Male	Not Reported	90	Home	Cardiopulmonary Arrest	22:07:00	22:19:00	Yes	No
235	August	Male	Saudi	62	Home	Cardiopulmonary Arrest	18:07:00	18:23:00	No	No
236	August	Male	Saudi	75	Home	Cardiopulmonary Arrest	22:08:00	22:16:00	No	No
237	August	Male	Saudi	31	Home	Seizure	04:54:00	04:54:00	No	No
238	August	Male	Lebanese	60	Home	Fainting	21:54:00	22:06:00	Yes	No
239	August	Male	Indian	61	Home	Chest Pain	20:14:00	20:28:00	Yes	No
240	August	Male	Syrian	49	Main Road	Cardiopulmonary Arrest	05:16:00	05:20:00	Yes	No
241	August	Male	Saudi	76	Home	Fainting	15:50:00	15:58:00	No	No
242	August	Male	Saudi	56	Home	Chest Pain	23:40:00	23:51:00	Yes	No
243	August	Male	Saudi	56	Home	Fainting	18:30:00	18:42:00	No	No
244	August	Female	Saudi	60	Home	Fainting	14:45:00	15:06:00	No	No
245	August	Male	Saudi	57	Home	Infectious Disease	03:10:00	03:21:00	No	No
246	August	Male	Egyptian	2	Home	SOB	08:47:00	09:03:00	No	No
247	August	Male	Egyptian	40	Home	Fainting	21:13:00	21:26:00	No	No
248	August	Female	Saudi	40	Main Road	Car Accident	09:51:00	10:40:00	No	No
249	August	Male	Saudi	29	Home	Fainting	05:59:00	06:21:00	No	No
250	August	Male	Saudi	2	Home	Drowning	22:35:00	22:44:00	No	No
251	August	Female	Saudi	64	Home	Fainting	21:43:00	22:05:00	Not Reported	No
252	August	Male	Saudi	74	Home	Cardiopulmonary Arrest	10:55:00	11:10:00	No	No
253	August	Male	Saudi	15	Home	Fainting	01:00:00	01:10:00	No	No
254	August	Male	Not Reported	64	Home	SOB	11:31:00	11:55:00	No	No
255	September	Male	Pakistani	40	Workplace	Cardiopulmonary Arrest	16:09:00	16:23:00	No	No
256	September	Male	Saudi	82	Home	Fainting	01:51:00	01:58:00	No	No
257	September	Male	Not Reported	25	Prison	Fainting	23:02:00	23:21:00	No	No
258	September	Female	Filipino	40	Home	Cardiopulmonary Arrest	23:28:00	23:37:00	Yes	Yes
259	September	Female	Saudi	68	Home	Cardiopulmonary Arrest	16:14:00	16:15:00	No	No
260	September	Male	Saudi	73	Home	Chest Pain	11:38:00	11:47:00	No	No
261	September	Female	Nigerian	98	Home	Cardiopulmonary Arrest	07:54:00	08:03:00	No	No
262	September	Female	Saudi	40	Home	Cardiopulmonary Arrest	19:31:00	19:47:00	No	No
263	September	Female	Saudi	90	Home	Cardiopulmonary Arrest	11:40:00	11:51:00	No	No
264	September	Male	Saudi	70	Home	Cardiopulmonary Arrest	19:34:00	19:40:00	No	Yes
265	September	Male	Saudi	81	Home	Cardiopulmonary Arrest	13:32:00	13:47:00	No	No
266	September	Female	Saudi	58	Home	Cardiopulmonary Arrest	05:51:00	05:59:00	Yes	No
267	September	Female	Saudi	80	Home	SOB	16:27:00	16:44:00	Not Reported	No
268	September	Female	Not Reported	20	Home	Cardiopulmonary Arrest	14:49:00	15:07:00	No	No
269	September	Male	Saudi	80	Home	Cardiopulmonary Arrest	13:14:00	13:20:00	No	No
270	September	Male	Saudi	84	Home	Cardiopulmonary Arrest	22:42:00	23:06:00	No	No
271	September	Male	Saudi	80	Home	Cardiopulmonary Arrest	14:18:00	14:41:00	No	No
272	September	Female	Yemeni	72	Home	Cardiopulmonary Arrest	06:32:00	06:48:00	No	No
273	September	Male	Saudi	60	Home	Cardiopulmonary Arrest	04:16:00	04:29:00	No	No
274	September	Male	Saudi	82	Home	Cardiopulmonary Arrest	02:46:00	02:55:00	No	No
275	September	Male	Saudi	80	Home	Fainting	18:14:00	18:29:00	No	Yes
276	September	Male	Saudi	4	Home	Cardiopulmonary Arrest	20:48:00	21:06:00	No	Yes
277	September	Male	Saudi	55	Home	Fainting	10:40:00	10:51:00	No	No
278	September	Female	Not Reported	50	Side Road	Cardiopulmonary Arrest	19:14:00	19:24:00	Not Reported	No
279	September	Male	Saudi	90	Home	Cardiopulmonary Arrest	23:41:00	00:00:00	Not Reported	Yes
280	September	Female	Not Reported	28	Home	Fainting	01:34:00	01:47:00	No	Yes
281	September	Female	Not Reported	55	Home	Cardiopulmonary Arrest	06:46:00	06:54:00	No	No
282	September	Female	Saudi	65	Home	Cardiopulmonary Arrest	21:46:00	21:58:00	No	No
283	September	Female	Saudi	5	Home	Cardiopulmonary Arrest	13:17:00	13:26:00	No	Yes
284	September	Male	Somali	77	Home	Cardiopulmonary Arrest	10:18:00	10:31:00	No	No
285	September	Male	Not Reported	40	Home	Cardiopulmonary Arrest	06:51:00	07:07:00	No	No
286	September	Female	Saudi	25	Home	Cardiopulmonary Arrest	03:21:00	03:29:00	No	Yes
287	September	Male	Saudi	67	Home	Fainting	01:52:00	01:59:00	Yes	Yes
288	September	Female	Saudi	90	Home	SOB	00:11:00	00:22:00	No	No
289	September	Female	Saudi	80	Home	Fainting	00:14:00	00:29:00	No	No
290	September	Female	Saudi	69	Home	Cardiopulmonary Arrest	22:40:00	22:49:00	No	No
291	September	Male	Saudi	51	Workplace	Fainting	20:43:00	20:53:00	No	No
292	September	Male	Saudi	62	Home	Cardiopulmonary Arrest	13:01:00	13:12:00	No	No
293	September	Male	Saudi	90	Home	Cardiopulmonary Arrest	06:03:00	06:15:00	Yes	No
294	September	Male	Saudi	20	Home	Cardiopulmonary Arrest	09:03:00	09:14:00	No	No
295	September	Male	Filipino	73	Main Road	Car Accident	19:13:00	19:53:00	No	No
296	September	Female	Saudi	80	Home	Cardiopulmonary Arrest	23:49:00	00:06:00	Not Reported	No
297	September	Male	Saudi	90	Home	Fainting	05:22:00	05:36:00	No	No
298	September	Female	Saudi	100	Home	Cardiopulmonary Arrest	16:58:00	17:17:00	No	Yes
299	September	Female	Saudi	90	Home	Fainting	16:03:00	16:17:00	No	Yes
300	September	Female	Saudi	47	Home	Fainting	07:58:00	08:10:00	No	No
301	September	Male	Egyptian	45	Side Road	Fainting	16:39:00	16:47:00	No	No
302	September	Male	Syrian	55	Home	Infectious Disease	14:19:00	14:31:00	Not Reported	No
303	September	Male	Pakistani	27	Main Road	Car Accident	07:06:00	07:14:00	No	No
304	September	Female	Saudi	80	Home	Infectious Disease	17:04:00	17:31:00	No	No
305	September	Male	Saudi	68	Shop	Decreased LOC	10:43:00	10:52:00	Not Reported	No
306	September	Female	Saudi	65	Wedding	Fainting	21:58:00	22:14:00	No	No
307	September	Male	Saudi	26	Home	Fainting	10:25:00	10:39:00	No	No
308	September	Male	Not Reported	60	Home	Fainting	07:55:00	08:09:00	No	Yes
309	September	Male	Yemeni	70	Main Road	Cardiopulmonary Arrest	09:20:00	09:32:00	No	No
310	September	Male	Saudi	33	Home	Fainting	08:05:00	08:17:00	No	No
311	September	Male	Saudi	85	Home	Cardiopulmonary Arrest	16:42:00	16:53:00	No	Yes
312	September	Female	Saudi	57	Home	Fainting	15:59:00	16:08:00	No	No
313	September	Male	Saudi	26	Main Road	Cardiopulmonary Arrest	09:50:00	10:07:00	No	No
314	September	Female	Saudi	49	Home	Fainting	08:21:00	08:32:00	No	No
315	September	Female	Saudi	30	Home	Fainting	14:38:00	14:53:00	No	No
316	September	Female	Saudi	80	Home	Fainting	13:26:00	13:38:00	No	No
317	September	Male	Not Reported	41	Home	Cardiopulmonary Arrest	18:24:00	18:47:00	No	No
318	September	Male	Saudi	58	Home	SOB	03:14:00	03:31:00	No	No
319	September	Male	Not Reported	18	Side Road	Cardiopulmonary Arrest	21:51:00	22:07:00	No	No
320	September	Male	Not Reported	45	Main Road	Fainting	16:57:00	17:12:00	No	No
321	September	Male	Not Reported	37	Side Road	Fainting	20:21:00	20:29:00	No	No
322	September	Male	Saudi	28	Medical Center	Fainting	16:36:00	16:52:00	No	No
323	September	Male	Pakistani	40	Home	Death	10:09:00	10:26:00	No	No
324	September	Male	Saudi	76	Home	Infectious Disease	09:35:00	09:52:00	No	No
325	September	Male	Saudi	70	Side Road	Cardiopulmonary Arrest	02:17:00	02:42:00	No	No
326	September	Male	Pakistani	53	Workplace	Chest Pain	22:45:00	22:56:00	No	No
327	September	Male	Saudi	50	Ambulance Center	Chest Pain	13:38:00	13:38:00	Yes	No
328	September	Female	Saudi	80	Home	Fainting	08:08:00	08:17:00	No	No
329	September	Female	Saudi	73	Home	Fainting	08:56:00	09:16:00	No	No
330	September	Male	Saudi	72	Home	Fainting	00:11:00	00:15:00	No	No
331	September	Male	Jordanian	44	Home	Cardiopulmonary Arrest	04:01:00	04:34:00	No	No
332	September	Female	Saudi	43	Home	Fainting	00:00:00	00:13:00	No	No
333	September	Female	Not Reported	20	Home	Fainting	21:19:00	21:31:00	No	No
334	September	Male	Saudi	65	Home	Fainting	21:13:00	21:26:00	No	No
335	September	Male	Sudanese	34	Public Park	Drowning	18:37:00	18:47:00	No	No
336	September	Male	Saudi	39	Home	Fainting	17:26:00	17:42:00	No	No
337	September	Male	Saudi	22	Side Road	Car Accident	22:39:00	22:57:00	No	No
338	September	Female	Not Reported	60	Home	Decreased LOC	22:14:00	22:29:00	No	No
339	September	Male	Saudi	45	Home	Cardiopulmonary Arrest	00:51:00	01:07:00	No	No
340	September	Female	Saudi	95	Home	Cardiopulmonary Arrest	14:11:00	14:19:00	No	No
341	October	Male	Not Reported	50	Main Road	Cardiopulmonary Arrest	14:57:00	15:10:00	No	No
342	October	Male	Saudi	51	Home	SOB	18:21:00	18:50:00	No	No
343	October	Female	Saudi	66	Home	SOB	19:41:00	19:57:00	No	No
344	October	Male	Not Reported	13	Side Road	Cardiopulmonary Arrest	23:04:00	23:18:00	Yes	No
345	October	Female	Saudi	27	Home	Cardiopulmonary Arrest	23:17:00	23:26:00	Yes	No
346	October	Female	Saudi	43	Home	Cardiopulmonary Arrest	04:15:00	04:28:00	No	No
347	October	Female	Eritrean	60	Shop	Cardiopulmonary Arrest	23:07:00	23:28:00	Yes	No
348	October	Female	Not Reported	50	Home	Cardiopulmonary Arrest	04:55:00	05:11:00	No	No
349	October	Male	Pakistani	35	Home	Electrocution	09:37:00	09:44:00	No	No
350	October	Female	Saudi	73	Home	Cardiopulmonary Arrest	18:32:00	18:51:00	No	No
351	October	Female	Saudi	38	Home	Cardiopulmonary Arrest	18:57:00	19:18:00	No	No
352	October	Male	Yemeni	44	Side Road	Fainting	20:10:00	20:31:00	No	No
353	October	Male	Not Reported	40	Gym	Fainting	23:21:00	23:49:00	No	No
354	October	Male	Saudi	76	Home	Cardiopulmonary Arrest	00:54:00	01:15:00	No	No
355	October	Female	Palestinian	45	Home	Cardiopulmonary Arrest	07:35:00	07:41:00	No	No
356	October	Male	Yemeni	64	Home	Cardiopulmonary Arrest	12:47:00	13:04:00	No	No
357	October	Female	Saudi	81	Home	Fainting	21:16:00	21:24:00	No	No
358	October	Male	Not Reported	28	Side Road	Car Accident	21:39:00	21:45:00	No	No
359	October	Male	Not Reported	40	Main Road	Chest Pain	09:14:00	09:27:00	No	No
360	October	Male	Saudi	90	Home	Fainting	22:18:00	22:29:00	No	No
361	October	Male	Indian	57	Hospital	Cardiopulmonary Arrest	07:48:00	07:55:00	Yes	No
362	October	Male	Syrian	78	Home	SOB	22:43:00	22:50:00	No	No
363	October	Male	Saudi	50	Not Reported	Fainting	07:30:00	07:39:00	Not Reported	No
364	October	Male	Not Reported	72	Shop	Fainting	13:46:00	13:53:00	No	No
365	October	Female	Saudi	75	Not Reported	Fainting	15:53:00	16:09:00	No	No
366	October	Female	Eritrean	92	Home	Cardiopulmonary Arrest	19:09:00	19:18:00	No	No
367	October	Female	Not Reported	36	Home	Chest Pain	00:47:00	01:01:00	No	No
368	October	Male	Saudi	87	Home	Cardiopulmonary Arrest	02:25:00	02:44:00	No	No
369	October	Male	Saudi	65	Medical Center	Fainting	10:21:00	10:28:00	Not Reported	No
370	October	Female	Saudi	76	Home	Fainting	17:26:00	17:37:00	Yes	No
371	October	Male	Yemeni	76	Main Road	Fainting	01:18:00	01:19:00	Not Reported	No
372	October	Female	Not Reported	33	Home	Fainting	01:17:00	01:41:00	No	Yes
373	October	Female	Saudi	90	Home	Cardiopulmonary Arrest	12:32:00	12:42:00	Yes	No
374	October	Male	Not Reported	40	Not Reported	Fainting	13:26:00	13:50:00	No	No
375	October	Male	Indian	45	Side Road	Stable	15:04:00	16:11:00	Yes	No
376	October	Male	Filipino	48	Home	Cardiopulmonary Arrest	21:50:00	21:59:00	No	No
377	October	Male	Pakistani	60	Side Road	Stable	23:42:00	23:53:00	Yes	No
378	October	Male	Syrian	79	Home	Fainting	00:43:00	00:56:00	No	No
379	October	Female	Saudi	90	Home	Cardiopulmonary Arrest	01:44:00	01:44:00	Not Reported	No
380	October	Male	Not Reported	60	Walking Trail	Fainting	16:15:00	16:30:00	No	No
381	October	Male	Jordanian	60	Main Road	Cardiopulmonary Arrest	00:45:00	00:55:00	Yes	No
382	October	Male	Saudi	55	Home	Cardiopulmonary Arrest	03:29:00	03:41:00	No	No
383	October	Male	Saudi	90	Home	Cardiopulmonary Arrest	12:43:00	13:03:00	Not Reported	No
384	October	Female	Saudi	82	Home	Infectious Disease	02:29:00	02:40:00	No	No
385	October	Male	Not Reported	50	Medical Center	Cardiopulmonary Arrest	09:53:00	10:01:00	No	Yes
386	October	Female	Saudi	84	Home	Cardiopulmonary Arrest	14:43:00	14:52:00	No	Yes
387	October	Female	Saudi	96	Home	SOB	22:19:00	22:28:00	Not Reported	No
388	October	Male	Saudi	45	Home	Cardiopulmonary Arrest	01:26:00	01:49:00	Yes	No
389	October	Female	Saudi	100	Home	Fainting	06:57:00	07:10:00	No	No
390	October	Female	Not Reported	1	Main Road	Drowning	15:11:00	15:19:00	No	No
391	October	Male	Saudi	90	Home	Cardiopulmonary Arrest	21:05:00	21:12:00	Yes	No
392	October	Male	Saudi	71	Home	SOB	08:03:00	08:29:00	No	No
393	October	Male	Saudi	90	Home	Fainting	15:13:00	15:28:00	Yes	No
394	October	Female	Saudi	40	Restaurant	Cardiopulmonary Arrest	15:18:00	15:42:00	Yes	Yes
395	October	Male	Saudi	58	Not Reported	Fainting	17:16:00	17:20:00	No	No
396	October	Male	Saudi	68	Not Reported	Chest Pain	05:29:00	05:41:00	No	No
397	October	Male	Saudi	77	Home	Decreased LOC	08:39:00	08:50:00	No	No
398	October	Male	Indonesian	45	Shop	Chest Pain	18:31:00	18:47:00	Yes	No
399	October	Female	Moroccan	37	Home	Cardiopulmonary Arrest	13:33:00	13:46:00	No	No
400	October	Female	Syrian	103	Home	SOB	14:25:00	14:43:00	No	Yes
401	October	Female	Saudi	51	Side Road	Falling	23:46:00	00:00:00	Not Reported	No
402	October	Female	Not Reported	28	Home	Falling	00:55:00	01:06:00	No	No
403	October	Male	Afghanistani	45	Side Road	Fainting	22:19:00	22:35:00	Not Reported	No
404	October	Female	Saudi	69	Home	Chest Pain	22:13:00	22:21:00	Yes	No
405	October	Male	Yemeni	58	Home	Cardiopulmonary Arrest	00:15:00	00:23:00	Not Reported	No
406	October	Male	Saudi	80	Home	Cardiopulmonary Arrest	09:36:00	09:47:00	Yes	No
407	October	Male	Pakistani	50	Main Road	Fainting	21:29:00	21:40:00	Yes	No
408	October	Male	Saudi	75	Not Reported	Fainting	07:45:00	07:53:00	No	No
409	October	Male	Not Reported	35	Main Road	Cardiopulmonary Arrest	10:26:00	10:37:00	Yes	No
410	October	Male	Not Reported	30	Main Road	Car Accident	18:26:00	18:41:00	Not Reported	No
411	October	Male	Not Reported	54	Home	Cardiopulmonary Arrest	21:05:00	21:09:00	No	No
412	October	Female	Saudi	76	Home	Cardiopulmonary Arrest	03:50:00	03:59:00	Not Reported	Yes
413	October	Female	Saudi	14	Home	Fainting	09:18:00	09:30:00	No	No
414	October	Female	Canadian	41	Home	Cardiopulmonary Arrest	10:32:00	10:41:00	No	No
415	October	Male	Indian	37	Medical Center	Cardiopulmonary Arrest	13:35:00	13:45:00	Yes	Yes
416	October	Male	Saudi	62	Home	Cardiopulmonary Arrest	17:58:00	18:16:00	No	Yes
417	October	Female	Saudi	63	Home	Fainting	20:18:00	20:28:00	Not Reported	No
418	October	Male	Not Reported	30	Not Reported	Cardiopulmonary Arrest	00:59:00	01:13:00	No	No
419	October	Male	Saudi	64	Home	Chest Pain	01:04:00	01:16:00	Yes	No
420	October	Female	Saudi	84	Home	Cardiopulmonary Arrest	22:06:00	22:14:00	Not Reported	No
421	October	Male	Saudi	70	Home	Fainting	05:13:00	05:22:00	Yes	No
422	October	Male	Saudi	87	Home	Fainting	09:43:00	09:52:00	No	No
423	October	Male	Saudi	78	Medical Center	Cardiopulmonary Arrest	10:31:00	10:46:00	No	Yes
424	October	Female	Saudi	28	Main Road	Car Accident	13:13:00	13:33:00	Not Reported	No
425	November	Female	Saudi	66	Home	Cardiopulmonary Arrest	04:03:00	04:09:00	No	No
426	November	Male	Saudi	25	Home	Fainting	20:05:00	20:23:00	No	No
427	November	Male	Saudi	103	Home	SOB	12:28:00	12:45:00	No	No
428	November	Female	Saudi	70	Home	Cardiopulmonary Arrest	15:36:00	15:37:00	Not Reported	No
429	November	Male	Not Reported	28	Workplace	Fainting	19:06:00	19:19:00	No	No
430	November	Female	Saudi	67	Home	Cardiopulmonary Arrest	23:59:00	00:16:00	No	No
431	November	Male	Saudi	35	Public Park	Fainting	00:33:00	00:49:00	Not Reported	No
432	November	Male	Saudi	33	Home	SOB	01:13:00	01:23:00	Yes	Yes
433	November	Male	Not Reported	30	Main Road	Car Accident	10:40:00	10:49:00	Not Reported	No
434	November	Male	Bangaladeshi	29	Home	Fainting	19:51:00	19:54:00	No	No
435	November	Female	Saudi	54	Home	SOB	04:57:00	05:08:00	Yes	No
436	November	Male	Saudi	65	Home	Fainting	08:26:00	08:39:00	Not Reported	No
437	November	Female	Saudi	72	Home	Fainting	03:42:00	03:48:00	No	No
438	November	Female	Saudi	43	Home	Cardiopulmonary Arrest	04:43:00	04:51:00	No	No
439	November	Male	Saudi	65	Home	Fainting	17:16:00	17:27:00	Not Reported	No
440	November	Female	Saudi	75	Home	Cardiopulmonary Arrest	22:27:00	22:43:00	No	No
441	November	Male	Egyptian	60	Home	Cardiopulmonary Arrest	03:49:00	04:24:00	Not Reported	No
442	November	Male	Jordanian	73	Home	Cardiopulmonary Arrest	11:10:00	11:21:00	No	No
443	November	Male	Saudi	73	Home	Fainting	21:17:00	21:38:00	No	No
444	November	Male	Saudi	40	Workplace	Fainting	09:30:00	09:40:00	Not Reported	No
445	November	Male	Saudi	72	Home	Fainting	12:52:00	13:04:00	Yes	No
446	November	Male	Not Reported	60	Home	Cardiopulmonary Arrest	16:47:00	16:55:00	No	No
447	November	Male	Saudi	74	Home	Cardiopulmonary Arrest	18:09:00	18:21:00	No	Yes
448	November	Female	Saudi	90	Home	SOB	00:04:00	00:20:00	No	No
449	November	Male	Egyptian	50	Workplace	Fainting	13:36:00	13:56:00	Not Reported	No
450	November	Male	Not Reported	39	Home	Fainting	17:54:00	18:20:00	No	No
451	November	Female	Not Reported	67	Home	Fainting	19:37:00	19:54:00	Yes	No
452	November	Male	Syrian	35	Home	Cardiopulmonary Arrest	00:30:00	01:22:00	Yes	No
453	November	Male	Saudi	90	Home	Cardiopulmonary Arrest	12:18:00	12:28:00	Not Reported	No
454	November	Female	Saudi	50	Home	Fainting	19:21:00	19:43:00	Not Reported	No
455	November	Male	Not Reported	32	Main Road	Car Accident	00:22:00	00:31:00	Not Reported	No
456	November	Male	Saudi	60	Hotel	Cardiopulmonary Arrest	10:37:00	10:45:00	No	No
457	November	Female	Saudi	22	Home	Suicide Attempt	15:22:00	15:38:00	Not Reported	No
458	November	Female	Saudi	29	Home	SOB	12:02:00	12:18:00	No	No
459	November	Male	Saudi	40	Home	Fainting	14:10:00	14:26:00	No	No
460	November	Male	Saudi	83	Home	Cardiopulmonary Arrest	06:22:00	06:35:00	No	No
461	November	Female	Saudi	63	Home	Cardiopulmonary Arrest	15:39:00	15:58:00	Not Reported	No
462	November	Male	Palestinian	100	Home	Cardiopulmonary Arrest	10:00:00	10:13:00	No	No
463	November	Female	Saudi	75	Home	Cardiopulmonary Arrest	17:38:00	17:52:00	Not Reported	No
464	November	Male	Saudi	60	Home	Cardiopulmonary Arrest	18:25:00	18:37:00	Not Reported	No
465	November	Female	Saudi	75	Home	Suicide Attempt	05:11:00	05:22:00	Not Reported	No
466	November	Female	Saudi	55	Home	Cardiopulmonary Arrest	17:07:00	17:21:00	Not Reported	No
467	November	Male	Saudi	11	Medical Center	Cardiopulmonary Arrest	20:15:00	20:34:00	No	Yes
468	November	Male	Pakistani	53	Home	Cardiopulmonary Arrest	11:45:00	11:54:00	Not Reported	No
469	November	Female	Not Reported	30	Home	Fainting	22:48:00	22:55:00	No	No
470	November	Male	Saudi	97	Home	Cardiopulmonary Arrest	12:46:00	13:01:00	Not Reported	No
471	November	Female	Saudi	27	Home	Childbirth	03:23:00	03:31:00	Not Reported	No
472	November	Male	Palestinian	69	Home	Cardiopulmonary Arrest	11:46:00	11:58:00	No	No
473	November	Female	Saudi	85	Main Road	Decreased LOC	13:39:00	13:52:00	Not Reported	No
474	November	Female	Saudi	75	Home	SOB	22:11:00	22:24:00	No	No
475	November	Female	Saudi	74	Home	Cardiopulmonary Arrest	22:21:00	22:27:00	No	No
476	November	Male	Pakistani	25	Home	Chest Pain	06:38:00	06:53:00	No	No
477	November	Male	Indian	29	Home	Fainting	08:01:00	08:25:00	No	No
478	November	Female	Pakistani	22	Home	Fainting	14:54:00	15:10:00	No	No
479	November	Male	Saudi	66	Main Road	Fainting	19:33:00	20:08:00	Yes	No
480	November	Male	Syrian	80	Home	Cardiopulmonary Arrest	00:02:00	00:09:00	Not Reported	No
481	November	Female	Saudi	60	Home	Fainting	00:03:00	00:11:00	No	No
482	November	Male	Pakistani	49	Home	Fainting	12:56:00	13:05:00	Not Reported	No
483	November	Female	Saudi	58	Home	Stable	13:30:00	13:57:00	Not Reported	No
484	November	Female	Not Reported	27	Home	Childbirth	19:05:00	19:22:00	No	Yes
485	November	Female	Not Reported	5	Main Road	Fainting	19:37:00	19:40:00	Not Reported	No
486	November	Male	Saudi	24	Main Road	Fainting	14:10:00	14:40:00	Not Reported	No
487	November	Male	Saudi	42	Main Road	Car Accident	15:01:00	15:24:00	Not Reported	No
488	November	Male	Saudi	50	Home	Cardiopulmonary Arrest	19:09:00	19:23:00	Yes	No
489	November	Male	Yemeni	45	Side Road	Fainting	09:21:00	09:30:00	No	No
490	November	Female	Saudi	67	Home	Cardiopulmonary Arrest	15:54:00	16:19:00	Yes	Yes
491	November	Female	Saudi	75	Home	Fainting	17:20:00	17:34:00	No	No
492	November	Female	Saudi	12	Main Road	Car Accident	19:13:00	19:19:00	No	No
493	November	Male	Saudi	28	Main Road	Car Accident	20:06:00	20:16:00	No	No
494	November	Female	Not Reported	14	Home	Cardiopulmonary Arrest	08:42:00	08:49:00	Not Reported	No
495	November	Male	Saudi	56	Home	Fainting	12:49:00	13:00:00	Yes	No
496	November	Male	Saudi	70	Home	Cardiopulmonary Arrest	20:16:00	20:27:00	No	No
497	November	Female	Saudi	53	Home	Fainting	22:12:00	22:22:00	No	No
498	December	Female	Sudanese	65	Home	Fainting	06:03:00	06:27:00	No	No
499	December	Female	Saudi	85	Home	Fainting	15:17:00	15:23:00	No	No
500	December	Male	Saudi	50	Main Road	Car Accident	17:04:00	17:14:00	Not Reported	No
501	December	Female	Saudi	80	Home	Cardiopulmonary Arrest	23:39:00	23:53:00	Not Reported	No
502	December	Female	Saudi	65	Home	Fainting	00:24:00	00:34:00	Yes	No
503	December	Male	Saudi	67	Home	SOB	07:16:00	07:34:00	Not Reported	No
504	December	Male	Saudi	82	Home	Cardiopulmonary Arrest	12:46:00	12:57:00	No	No
505	December	Male	Saudi	71	Home	Fainting	13:50:00	14:02:00	Not Reported	Yes
506	December	Female	Saudi	82	Home	SOB	19:54:00	20:19:00	No	No
507	December	Male	Saudi	47	Home	Cardiopulmonary Arrest	15:19:00	15:30:00	Not Reported	No
508	December	Female	Saudi	23	Home	Cardiopulmonary Arrest	10:39:00	10:47:00	Not Reported	No
509	December	Female	Not Reported	5	Side Road	Falling	20:59:00	21:45:00	Not Reported	No
510	December	Male	Not Reported	30	Side Road	Car Accident	07:54:00	08:04:00	No	No
511	December	Female	Saudi	70	Home	Fainting	10:32:00	11:22:00	No	No
512	December	Male	Saudi	52	Home	Fainting	12:56:00	13:06:00	No	No
513	December	Female	Saudi	79	Home	Fainting	20:29:00	20:44:00	No	No
514	December	Male	Indian	52	Home	Fainting	20:30:00	20:43:00	Yes	No
515	December	Male	Saudi	38	Home	SOB	00:04:00	00:15:00	No	No
516	December	Male	Yemeni	58	Side Road	Car Accident	18:11:00	18:24:00	No	No
517	December	Female	Saudi	64	Home	Cardiopulmonary Arrest	19:34:00	19:53:00	Not Reported	No
518	December	Male	Saudi	63	Home	Cardiopulmonary Arrest	13:55:00	14:01:00	Not Reported	No
519	December	Male	Not Reported	46	Main Road	Fainting	19:54:00	20:00:00	Not Reported	No
520	December	Male	Saudi	25	Home	Cardiopulmonary Arrest	18:59:00	19:08:00	Not Reported	No
521	December	Male	Sudanese	65	Home	Fainting	19:01:00	19:15:00	No	No
522	December	Male	Egyptian	47	Home	Cardiopulmonary Arrest	19:20:00	19:35:00	No	No
523	December	Female	Sudanese	56	Home	Fainting	05:40:00	05:50:00	Not Reported	Yes
524	December	Male	Not Reported	60	Home	Cardiopulmonary Arrest	02:02:00	02:17:00	No	No
525	December	Female	Saudi	40	Side Road	Death	02:20:00	02:39:00	No	No
526	December	Male	Saudi	48	Home	Cardiopulmonary Arrest	06:12:00	06:26:00	No	No
527	December	Male	Not Reported	47	Home	Cardiopulmonary Arrest	15:09:00	15:45:00	No	Yes
528	December	Male	Indian	41	Workplace	Cardiopulmonary Arrest	19:46:00	19:53:00	No	Yes
529	December	Male	Bangaladeshi	40	Main Road	Stable	03:33:00	04:06:00	Yes	No
530	December	Male	Not Reported	60	Side Road	Cardiopulmonary Arrest	13:41:00	13:50:00	No	No
531	December	Male	Saudi	83	Home	Cardiopulmonary Arrest	09:15:00	09:24:00	No	No
532	December	Male	Saudi	9	Main Road	Fainting	17:05:00	17:14:00	No	No
533	December	Male	Saudi	75	Home	Cardiopulmonary Arrest	21:32:00	21:39:00	No	Yes
534	December	Female	Yemeni	90	Home	Cardiopulmonary Arrest	23:59:00	00:15:00	No	No
535	December	Female	Saudi	73	Home	Fainting	02:30:00	02:38:00	No	No
536	December	Male	Saudi	46	Main Road	Car Accident	15:29:00	16:04:00	Not Reported	No
537	December	Male	Saudi	37	Main Road	Car Accident	17:02:00	17:45:00	Yes	No
538	December	Male	Saudi	65	Main Road	Fainting	17:58:00	18:09:00	No	No
539	December	Male	Saudi	52	Home	Cardiopulmonary Arrest	02:50:00	03:04:00	No	No
540	December	Male	Syrian	43	Home	Fainting	08:23:00	08:31:00	No	No
541	December	Male	Saudi	40	Home	Cardiopulmonary Arrest	18:33:00	18:44:00	No	No
542	December	Male	Indian	45	Transport Station	Cardiopulmonary Arrest	14:23:00	14:35:00	Not Reported	No
543	December	Male	Saudi	85	Home	Cardiopulmonary Arrest	14:46:00	14:55:00	No	No
544	December	Male	Saudi	50	Home	Drug Abuse	22:37:00	22:47:00	Yes	No
545	December	Female	Saudi	36	Home	Cardiopulmonary Arrest	03:09:00	03:22:00	Not Reported	No
546	December	Male	Saudi	33	Home	Cardiopulmonary Arrest	15:19:00	15:30:00	No	No
547	December	Male	Not Reported	40	Main Road	Car Accident	16:40:00	16:52:00	No	No
548	December	Male	Saudi	57	Home	Cardiopulmonary Arrest	23:58:00	00:06:00	Not Reported	No
549	December	Male	Saudi	28	Side Road	Cardiopulmonary Arrest	01:47:00	01:51:00	Not Reported	No
550	December	Female	Saudi	70	Home	Fainting	05:56:00	06:22:00	No	No
551	December	Male	Saudi	49	Medical Center	Cardiopulmonary Arrest	13:23:00	13:39:00	No	No
552	December	Female	Saudi	82	Home	Fainting	13:57:00	14:13:00	Yes	No
553	December	Female	Saudi	65	Home	Asphyxia	15:30:00	15:41:00	No	No
554	December	Male	Not Reported	55	Home	Cardiopulmonary Arrest	20:55:00	21:09:00	No	No
555	December	Female	Indian	0.3	Main Road	Cardiopulmonary Arrest	22:32:00	22:39:00	No	No
556	December	Male	Yemeni	18	Home	Cardiopulmonary Arrest	13:00:00	13:09:00	No	No
557	December	Male	Saudi	43	Main Road	Cardiopulmonary Arrest	20:31:00	20:48:00	Not Reported	No
558	December	Male	Not Reported	30	Main Road	Car Accident	02:36:00	02:52:00	Not Reported	No
559	December	Male	Saudi	80	Home	Fainting	18:45:00	18:55:00	Not Reported	No
560	December	Male	Saudi	88	Side Road	Fainting	05:38:00	05:46:00	Not Reported	No
561	December	Male	Saudi	63	Home	Cardiopulmonary Arrest	07:34:00	07:47:00	No	Yes
562	December	Male	Saudi	47	Main Road	Car Accident	02:07:00	02:53:00	No	No
563	December	Male	Saudi	80	Ambulance Center	Fainting	05:24:00	05:26:00	Not Reported	No
564	December	Female	Saudi	40	Home	Fainting	07:16:00	07:25:00	No	No
565	December	Male	Not Reported	65	Hotel	Cardiopulmonary Arrest	10:02:00	10:12:00	No	No
566	December	Female	Saudi	99	Home	Cardiopulmonary Arrest	15:12:00	15:29:00	No	No
567	December	Male	Not Reported	40	Home	SOB	15:56:00	16:09:00	No	No
568	December	Male	Syrian	45	Side Road	Fainting	21:56:00	21:59:00	Yes	No
569	December	Female	Yemeni	70	Home	Fainting	11:32:00	11:43:00	No	No
570	December	Female	Saudi	70	Home	Cardiopulmonary Arrest	23:57:00	00:09:00	Not Reported	No
571	December	Female	Saudi	91	Home	Cardiopulmonary Arrest	06:47:00	07:01:00	Not Reported	No
572	December	Male	Saudi	55	Home	Cardiopulmonary Arrest	15:10:00	15:22:00	Yes	No
573	December	Female	Saudi	82	Home	Cardiopulmonary Arrest	18:29:00	18:38:00	No	No
574	December	Male	Saudi	60	Home	Cardiopulmonary Arrest	19:33:00	19:42:00	Yes	No
575	December	Female	Saudi	49	Home	Fainting	04:48:00	04:59:00	Not Reported	No
576	December	Female	Saudi	82	Home	Cardiopulmonary Arrest	09:13:00	09:24:00	Not Reported	No
577	December	Male	Saudi	70	Home	Heat Stroke	11:49:00	11:57:00	Yes	No
578	December	Female	Saudi	95	Home	Fainting	13:47:00	13:56:00	No	No
579	December	Female	Saudi	80	Home	Cardiopulmonary Arrest	16:26:00	16:48:00	Not Reported	No
580	December	Male	Pakistani	40	Home	SOB	18:32:00	18:45:00	No	No
581	December	Female	Saudi	88	Home	Cardiopulmonary Arrest	23:44:00	00:02:00	No	No
582	December	Male	Saudi	90	Home	SOB	01:36:00	01:48:00	Not Reported	No
583	December	Female	Saudi	49	Main Road	Fainting	16:35:00	16:59:00	Not Reported	No
584	January	Female	Yemeni	20	Home	Cardiopulmonary Arrest	17:36:00	17:44:00	No	No
585	January	Female	Saudi	65	Home	Cardiopulmonary Arrest	03:14:00	03:25:00	No	No
586	January	Female	Saudi	60	Home	Fainting	13:12:00	13:31:00	No	No
587	January	Male	Not Reported	50	Main Road	Fainting	22:31:00	22:39:00	No	No
588	January	Female	Saudi	70	Home	Cardiopulmonary Arrest	10:05:00	10:17:00	Not Reported	No
589	January	Male	Saudi	39	Main Road	Cardiopulmonary Arrest	12:05:00	12:29:00	Yes	No
590	January	Male	Saudi	46	Home	Cardiopulmonary Arrest	21:19:00	21:25:00	No	No
591	January	Male	Saudi	26	Side Road	Falling	22:11:00	22:22:00	No	No
592	January	Male	Saudi	4	Side Road	Car Accident	23:05:00	23:16:00	No	Yes
593	January	Male	Saudi	6	Home	Burning Accident	23:56:00	00:06:00	Not Reported	No
594	January	Female	Saudi	40	Home	Cardiopulmonary Arrest	00:51:00	01:04:00	No	No
595	January	Male	Saudi	18	Home	SOB	10:53:00	11:04:00	Not Reported	No
596	January	Male	Saudi	67	Home	Infectious Disease	09:44:00	09:54:00	No	Yes
597	January	Male	Saudi	85	Home	Fainting	15:15:00	15:36:00	Not Reported	No
598	January	Male	Jordanian	50	Home	Cardiopulmonary Arrest	23:32:00	23:51:00	Not Reported	No
599	January	Female	Saudi	80	Home	Cardiopulmonary Arrest	10:40:00	10:50:00	Yes	No
600	January	Male	Not Reported	45	Main Road	SOB	14:03:00	14:50:00	No	No
601	January	Male	Saudi	18	Not Reported	Car Accident	19:21:00	19:40:00	Not Reported	No
602	January	Female	Saudi	62	Home	Seizure	03:31:00	03:46:00	Not Reported	No
603	January	Female	Saudi	74	Home	Chest Pain	00:50:00	01:08:00	No	No
604	January	Male	Saudi	30	Workplace	Cardiopulmonary Arrest	09:30:00	09:49:00	Not Reported	Yes
605	January	Male	Not Reported	40	Home	Cardiopulmonary Arrest	13:45:00	14:03:00	No	No
606	January	Female	Saudi	70	Home	Fainting	22:08:00	22:17:00	No	No
607	January	Male	Bangaladeshi	60	Mosque	Fainting	11:39:00	11:45:00	Not Reported	No
608	January	Male	Saudi	65	Home	Cardiopulmonary Arrest	13:16:00	13:26:00	No	No
609	January	Male	Not Reported	50	Home	Cardiopulmonary Arrest	20:47:00	21:17:00	No	No
610	January	Female	Saudi	85	Home	Cardiopulmonary Arrest	07:32:00	07:50:00	No	Yes
611	January	Male	Not Reported	28	Side Road	Car Accident	00:26:00	00:37:00	Not Reported	No
612	January	Male	Saudi	90	Home	SOB	02:11:00	02:23:00	Not Reported	No
613	January	Male	Saudi	95	Home	Cardiopulmonary Arrest	06:27:00	06:41:00	No	No
614	January	Female	Not Reported	80	Home	Fainting	08:13:00	08:31:00	Not Reported	No
615	January	Female	Not Reported	28	Home	Poisoning	15:11:00	15:25:00	Not Reported	No
616	January	Male	Saudi	65	Home	Seizure	10:32:00	10:39:00	No	No
617	January	Male	Not Reported	33	Main Road	Car Accident	20:02:00	20:16:00	Not Reported	No
618	January	Female	Saudi	75	Home	Stable	02:01:00	02:11:00	Not Reported	No
619	January	Female	Saudi	80	Home	Cardiopulmonary Arrest	11:14:00	11:26:00	No	No
620	January	Male	Not Reported	18	Home	Cardiopulmonary Arrest	02:22:00	02:33:00	Not Reported	Yes
621	January	Male	Saudi	68	Home	Cardiopulmonary Arrest	07:37:00	07:55:00	No	No
622	January	Female	Nigerian	99	Home	Cardiopulmonary Arrest	09:42:00	09:52:00	No	No
623	January	Male	Pakistani	48	Workplace	Fainting	10:26:00	10:56:00	Not Reported	No
624	January	Female	Saudi	77	Side Road	Cardiopulmonary Arrest	13:08:00	13:18:00	No	No
625	January	Male	Syrian	33	Home	SOB	16:02:00	16:21:00	No	No
626	January	Male	Syrian	3	Home	Fainting	16:40:00	16:51:00	No	Yes
627	January	Male	Saudi	61	Home	Cardiopulmonary Arrest	18:33:00	19:01:00	Not Reported	No
628	January	Male	Saudi	53	Home	Fainting	19:45:00	19:57:00	Not Reported	No
629	January	Male	Not Reported	21	Home	Fainting	22:07:00	22:14:00	No	No
630	January	Female	Syrian	70	Home	Cardiopulmonary Arrest	08:28:00	08:40:00	No	No
631	January	Male	Syrian	57	Home	Chest Pain	14:23:00	14:29:00	No	No
632	January	Male	Saudi	65	Home	Fainting	15:33:00	15:49:00	Yes	No
633	January	Male	Saudi	65	Home	Cardiopulmonary Arrest	00:09:00	00:18:00	No	No
634	January	Male	Sudanese	73	Home	Cardiopulmonary Arrest	04:11:00	04:25:00	No	No
635	January	Male	Saudi	64	Home	Cardiopulmonary Arrest	04:17:00	04:27:00	Not Reported	No
636	January	Female	Not Reported	75	Home	Cardiopulmonary Arrest	17:46:00	17:59:00	Not Reported	No
637	January	Male	Bangaladeshi	54	Home	Fainting	00:57:00	01:05:00	No	No
638	January	Female	Saudi	63	Home	Fainting	11:16:00	11:39:00	Yes	No
639	January	Male	Pakistani	42	Home	Cardiopulmonary Arrest	12:22:00	12:36:00	No	No
640	January	Male	Not Reported	90	Home	Fainting	19:00:00	19:09:00	Not Reported	No
641	January	Male	Saudi	55	Home	Fainting	05:08:00	05:45:00	Not Reported	Yes
642	January	Female	Saudi	53	Home	Cardiopulmonary Arrest	18:35:00	18:49:00	No	No
643	January	Male	Egyptian	28	Public Park	Fight	23:47:00	23:57:00	Not Reported	No
644	January	Male	Chadian	43	Home	Cardiopulmonary Arrest	05:56:00	06:10:00	Not Reported	No
645	January	Female	Saudi	50	Side Road	Car Accident	18:57:00	19:12:00	Not Reported	No
646	January	Male	Indian	50	Home	Cardiopulmonary Arrest	11:36:00	11:59:00	Not Reported	No
647	January	Male	Saudi	84	Side Road	Chest Pain	22:44:00	23:00:00	Not Reported	No
648	January	Male	Saudi	57	Home	Fainting	05:32:00	05:48:00	Not Reported	No
649	January	Female	Saudi	39	Home	Chest Pain	08:01:00	08:15:00	Not Reported	No
650	January	Male	Not Reported	50	Workplace	Fainting	08:39:00	08:57:00	Yes	Yes
651	January	Female	Saudi	70	Home	Chest Pain	00:05:00	00:19:00	Yes	No
652	January	Male	Saudi	65	Inside Car	Cardiopulmonary Arrest	20:47:00	20:52:00	No	Yes
653	January	Male	Yemeni	66	Home	Chest Pain	23:27:00	23:45:00	No	No
654	January	Female	Saudi	2	Home	Cardiopulmonary Arrest	11:02:00	11:13:00	Not Reported	No
655	January	Female	Saudi	60	Home	Cardiopulmonary Arrest	15:25:00	15:34:00	No	No
656	January	Female	Saudi	64	Home	Fainting	05:00:00	05:09:00	Not Reported	No
657	January	Male	Saudi	52	Hospital	Cardiopulmonary Arrest	07:59:00	08:04:00	Yes	Yes
658	January	Female	Syrian	70	Home	Fainting	08:03:00	08:16:00	Not Reported	No
659	January	Male	Saudi	72	Home	Cardiopulmonary Arrest	15:24:00	15:31:00	No	No
660	January	Male	Sudanese	52	Home	Fainting	08:47:00	09:01:00	No	No
661	February	Female	Not Reported	65	Home	Cardiopulmonary Arrest	03:52:00	04:07:00	Not Reported	No
662	February	Female	Saudi	85	Home	Cardiopulmonary Arrest	12:39:00	12:49:00	Not Reported	No
663	February	Male	Saudi	78	Home	Chest Pain	17:12:00	17:41:00	Not Reported	No
664	February	Male	Indian	40	Side Road	Seizure	18:56:00	19:03:00	Not Reported	No
665	February	Female	Saudi	75	Home	Cardiopulmonary Arrest	05:30:00	05:46:00	No	No
666	February	Male	Saudi	27	Home	Cardiopulmonary Arrest	08:06:00	08:16:00	Yes	No
667	February	Male	Saudi	73	Home	Cardiopulmonary Arrest	11:07:00	11:19:00	Not Reported	No
668	February	Female	Saudi	82	Home	Fainting	12:09:00	12:28:00	Yes	No
669	February	Male	Saudi	22	Main Road	Car Accident	21:41:00	21:56:00	Not Reported	No
670	February	Female	Saudi	65	Home	Chest Pain	06:16:00	06:31:00	No	No
671	February	Female	Saudi	33	Home	Cardiopulmonary Arrest	21:00:00	21:20:00	No	No
672	February	Female	Saudi	87	Home	Fainting	08:14:00	08:27:00	Not Reported	No
673	February	Male	Saudi	70	Home	Fainting	16:30:00	16:43:00	Yes	No
674	February	Male	Saudi	56	Home	Cardiopulmonary Arrest	17:39:00	17:52:00	No	No
675	February	Female	Saudi	75	Home	Cardiopulmonary Arrest	18:00:00	18:16:00	Yes	No
676	February	Female	Syrian	78	Home	Cardiopulmonary Arrest	21:51:00	22:13:00	No	No
677	February	Male	Syrian	85	Home	SOB	23:19:00	23:36:00	Not Reported	No
678	February	Male	Saudi	50	Side Road	Car Accident	23:23:00	23:50:00	Not Reported	No
679	February	Female	American	33	Home	Fainting	13:18:00	13:40:00	Not Reported	No
680	February	Male	Saudi	50	Home	Fainting	02:34:00	02:41:00	Not Reported	No
681	February	Male	Azerbaijani	60	Workplace	Chest Pain	10:03:00	10:35:00	Not Reported	No
682	February	Male	Saudi	80	Home	Cardiopulmonary Arrest	05:26:00	05:35:00	No	No
683	February	Female	Saudi	80	Home	SOB	18:21:00	18:39:00	Not Reported	No
684	February	Male	Saudi	105	Home	Cardiopulmonary Arrest	18:47:00	18:58:00	No	No
685	February	Male	Saudi	80	Home	Cardiopulmonary Arrest	22:18:00	22:25:00	Not Reported	No
686	February	Male	Saudi	47	Side Road	Cardiopulmonary Arrest	22:52:00	23:07:00	No	No
687	February	Female	Syrian	34	Home	Fainting	16:58:00	17:19:00	Not Reported	No
688	February	Male	Not Reported	40	Home	Fainting	21:40:00	21:54:00	Not Reported	No
689	February	Female	Saudi	80	Home	Fainting	01:38:00	01:51:00	No	No
690	February	Male	Egyptian	39	Side Road	Stable	16:30:00	16:39:00	Yes	No
691	February	Male	Saudi	22	Home	Stable	19:01:00	19:16:00	No	No
692	February	Male	Saudi	50	Home	Cardiopulmonary Arrest	08:14:00	08:24:00	No	No
693	February	Female	Saudi	80	Home	Cardiopulmonary Arrest	21:30:00	21:40:00	No	No
694	February	Male	Not Reported	43	Main Road	Electrocution	17:11:00	17:21:00	No	No
695	February	Male	Saudi	45	Home	Fainting	00:13:00	00:18:00	No	No
696	February	Female	Saudi	72	Home	Fainting	12:24:00	12:36:00	No	No
697	February	Male	Saudi	6	Home	SOB	15:45:00	16:00:00	Not Reported	No
698	February	Male	Indian	88	Home	Cardiopulmonary Arrest	03:03:00	03:10:00	No	No
699	February	Female	Syrian	58	Home	Fainting	21:14:00	21:25:00	No	No
700	February	Female	Saudi	49	Home	Fainting	12:24:00	13:04:00	Not Reported	No
701	February	Female	Saudi	80	Home	Cardiopulmonary Arrest	15:29:00	15:43:00	Not Reported	No
702	February	Male	Saudi	88	Home	Fainting	16:50:00	17:18:00	Not Reported	No
703	February	Male	Saudi	60	Side Road	Cardiopulmonary Arrest	10:32:00	10:40:00	Yes	No
704	February	Female	Saudi	90	Home	Cardiopulmonary Arrest	11:32:00	11:40:00	Yes	No
705	February	Female	Saudi	80	Home	SOB	21:14:00	21:35:00	No	No
706	February	Male	Saudi	75	Home	Cardiopulmonary Arrest	23:13:00	23:27:00	Yes	No
707	February	Male	Not Reported	30	Home	Fainting	00:50:00	01:18:00	No	No
708	February	Male	Saudi	81	Home	Fainting	10:07:00	10:22:00	Not Reported	No
709	February	Male	Palestinian	55	Home	Cardiopulmonary Arrest	10:59:00	11:10:00	No	No
710	February	Female	British	30	Home	Infectious Disease	19:50:00	20:11:00	Yes	No
711	February	Female	Saudi	38	Home	Cardiopulmonary Arrest	07:14:00	07:29:00	No	No
712	February	Female	Saudi	71	Home	Fainting	08:05:00	08:13:00	Not Reported	No
713	February	Female	Saudi	81	Home	SOB	20:37:00	20:59:00	No	No
714	February	Male	Not Reported	65	Home	Cardiopulmonary Arrest	04:27:00	04:33:00	No	No
715	February	Female	Saudi	72	Home	Cardiopulmonary Arrest	11:40:00	11:48:00	Yes	No
716	February	Male	Not Reported	45	Home	Cardiopulmonary Arrest	01:05:00	01:11:00	Yes	No
717	February	Female	Syrian	80	Home	Cardiopulmonary Arrest	01:59:00	02:11:00	Not Reported	No
718	February	Male	Syrian	72	Home	Cardiopulmonary Arrest	11:12:00	11:22:00	Not Reported	No
719	February	Male	Saudi	46	Home	Fainting	22:40:00	23:02:00	Not Reported	No
720	February	Male	Saudi	21	Home	Falling	00:19:00	00:40:00	Not Reported	No
721	February	Female	Not Reported	97	Home	Fainting	06:42:00	06:54:00	Not Reported	No
722	February	Male	Saudi	73	Side Road	Cardiopulmonary Arrest	07:18:00	07:33:00	Yes	No
723	February	Male	Saudi	30	Main Road	Car Accident	11:14:00	11:39:00	Not Reported	No
724	February	Male	Saudi	30	Home	Cardiopulmonary Arrest	14:57:00	15:08:00	No	No
725	February	Male	Saudi	70	Home	Cardiopulmonary Arrest	20:58:00	21:11:00	No	No
726	February	Female	Saudi	65	Home	Cardiopulmonary Arrest	01:44:00	01:58:00	Not Reported	No
727	February	Male	Indian	50	Side Road	Cardiopulmonary Arrest	10:09:00	10:19:00	Not Reported	No
728	February	Female	Saudi	70	Home	Cardiopulmonary Arrest	09:21:00	09:30:00	Not Reported	No
729	February	Male	Bangaladeshi	50	Shop	Cardiopulmonary Arrest	10:58:00	11:07:00	No	No
730	February	Male	Saudi	70	Home	Cardiopulmonary Arrest	18:27:00	18:47:00	No	Yes
731	February	Male	Not Reported	50	Main Road	Car Accident	18:44:00	19:17:00	Not Reported	No
732	February	Male	Not Reported	38	Home	Cardiopulmonary Arrest	20:42:00	21:00:00	No	No
733	February	Male	Not Reported	35	Main Road	Cardiopulmonary Arrest	07:35:00	07:45:00	No	No
734	February	Male	Not Reported	85	Home	Cardiopulmonary Arrest	08:33:00	08:40:00	No	No
735	February	Male	Yemeni	75	Home	Cardiopulmonary Arrest	14:23:00	14:35:00	No	No
736	February	Female	Saudi	57	Home	SOB	23:33:00	23:57:00	Not Reported	No
737	March	Female	Saudi	85	Home	Cardiopulmonary Arrest	12:39:00	12:49:00	Not Reported	No
738	March	Male	Saudi	62	Home	Fainting	13:36:00	14:55:00	Yes	No
739	March	Female	Saudi	63	Home	Cardiopulmonary Arrest	05:47:00	06:04:00	No	No
740	March	Female	Saudi	90	Main Road	Drug Abuse	10:27:00	10:38:00	Not Reported	No
741	March	Male	Pakistani	40	Home	Cardiopulmonary Arrest	20:35:00	20:50:00	No	No
742	March	Female	Saudi	5	Public Park	Drowning	22:19:00	22:26:00	No	No
743	March	Male	Saudi	70	Home	Fainting	23:26:00	23:40:00	Yes	No
744	March	Female	Yemeni	66	Home	Cardiopulmonary Arrest	00:16:00	00:31:00	Not Reported	No
745	March	Male	Saudi	72	Home	Fainting	03:34:00	03:46:00	Not Reported	No
746	March	Male	Not Reported	30	Main Road	Building Collapse	14:05:00	14:19:00	Not Reported	No
747	March	Male	Saudi	38	Medical Center	Cardiopulmonary Arrest	17:36:00	17:46:00	Yes	Yes
748	March	Male	Yemeni	5	Side Road	Car Accident	19:08:00	19:27:00	Not Reported	No
749	March	Male	Saudi	50	Home	Cardiopulmonary Arrest	02:25:00	02:36:00	Not Reported	No
750	March	Male	Palestinian	85	Home	Cardiopulmonary Arrest	02:42:00	02:54:00	No	No
751	March	Female	Saudi	70	Home	Fainting	03:09:00	03:24:00	Not Reported	No
752	March	Male	Saudi	76	Home	Fainting	11:02:00	11:17:00	Yes	No
753	March	Male	Egyptian	38	Side Road	Gunshot	13:40:00	13:53:00	Not Reported	No
754	March	Male	Saudi	1	Home	Cardiopulmonary Arrest	19:23:00	19:36:00	No	No
755	March	Female	Saudi	80	Home	Cardiopulmonary Arrest	05:20:00	05:33:00	No	Yes
756	March	Male	Saudi	97	Home	Asphyxia	12:21:00	12:34:00	Not Reported	No
757	March	Male	Filipino	39	Home	Fainting	09:13:00	09:38:00	Not Reported	No
758	March	Male	Syrian	70	Home	Cardiopulmonary Arrest	17:23:00	17:37:00	Yes	No
759	March	Female	Saudi	70	Home	Cardiopulmonary Arrest	16:22:00	16:54:00	Not Reported	No
760	March	Male	Saudi	47	Main Road	Fainting	18:06:00	18:18:00	No	No
761	March	Female	Saudi	1	Medical Center	Cardiopulmonary Arrest	20:23:00	20:45:00	Not Reported	Yes
762	March	Male	Sudanese	22	Home	Fainting	22:45:00	23:09:00	Not Reported	No
763	March	Male	Egyptian	29	Workplace	Electrocution	14:38:00	14:57:00	No	No
764	March	Male	Egyptian	57	Home	Cardiopulmonary Arrest	21:02:00	23:11:00	Not Reported	No
765	March	Male	Not Reported	80	Home	Cardiopulmonary Arrest	05:05:00	05:22:00	No	No
766	March	Male	Saudi	27	Main Road	Car Accident	06:22:00	06:50:00	Not Reported	No
767	March	Female	Saudi	69	Home	Fainting	06:27:00	06:37:00	No	No
768	March	Female	Saudi	76	Home	Fainting	20:32:00	20:46:00	Not Reported	No
769	March	Male	Saudi	50	Home	Fainting	14:04:00	14:07:00	Not Reported	No
770	March	Male	Saudi	93	Home	Cardiopulmonary Arrest	00:28:00	00:40:00	Yes	No
771	March	Female	Saudi	94	Home	Cardiopulmonary Arrest	01:56:00	02:13:00	Not Reported	No
772	March	Male	Saudi	42	Home	Cardiopulmonary Arrest	13:01:00	13:21:00	No	No
773	March	Male	Saudi	50	Home	Cardiopulmonary Arrest	21:12:00	21:22:00	No	No
774	March	Male	Yemeni	88	Home	Cardiopulmonary Arrest	23:45:00	23:59:00	No	No
775	March	Female	Filipino	45	Home	Fainting	01:41:00	01:49:00	No	Yes
776	March	Female	Egyptian	55	Side Road	Fainting	10:05:00	10:24:00	No	No
777	March	Male	Saudi	80	Home	Cardiopulmonary Arrest	16:42:00	17:11:00	Not Reported	No
778	March	Male	Saudi	80	Home	Cardiopulmonary Arrest	17:20:00	17:35:00	No	No
779	March	Male	Saudi	30	Workplace	Burning Accident	21:18:00	21:25:00	Not Reported	No
780	March	Female	Not Reported	45	Home	Cardiopulmonary Arrest	22:01:00	22:14:00	Not Reported	No
781	March	Female	Saudi	70	Home	SOB	01:03:00	01:27:00	Not Reported	No
782	March	Male	Saudi	75	Home	Cardiopulmonary Arrest	03:28:00	03:37:00	No	No
783	March	Male	Saudi	25	Home	Bleeding	10:44:00	11:10:00	No	No
784	March	Male	Saudi	31	Medical Center	Fainting	15:13:00	15:22:00	Not Reported	Yes
785	March	Female	Saudi	70	Home	Cardiopulmonary Arrest	15:59:00	16:15:00	Not Reported	No
786	March	Female	Saudi	87	Home	Fainting	05:17:00	05:17:00	No	No
787	March	Female	Saudi	88	Home	Fainting	05:21:00	05:34:00	No	No
788	March	Male	Saudi	70	Home	Fainting	10:40:00	10:57:00	Yes	Yes
789	March	Male	Yemeni	63	Home	Infectious Disease	00:02:00	00:14:00	No	No
790	March	Male	Pakistani	68	Home	Cardiopulmonary Arrest	08:30:00	08:36:00	No	No
791	March	Female	Yemeni	66	Home	Fainting	23:47:00	00:14:00	Not Reported	No
792	March	Male	Not Reported	78	Home	Cardiopulmonary Arrest	14:57:00	15:18:00	No	No
793	March	Male	Syrian	70	Home	Cardiopulmonary Arrest	06:20:00	06:46:00	No	No
794	March	Male	Not Reported	30	Prison	Stable	10:38:00	10:57:00	Not Reported	No
795	March	Male	Palestinian	80	Home	Death	15:44:00	15:52:00	No	No
796	March	Male	Saudi	80	Home	Fainting	16:26:00	16:43:00	Not Reported	No
797	March	Female	Saudi	80	Home	Cardiopulmonary Arrest	23:00:00	23:18:00	No	No
798	March	Female	Saudi	70	Home	Cardiopulmonary Arrest	00:27:00	00:35:00	No	No
799	March	Male	Saudi	85	Home	Fainting	02:29:00	02:36:00	Not Reported	No
800	March	Female	Balochi	53	Home	Cardiopulmonary Arrest	07:42:00	07:52:00	No	No
801	March	Male	Not Reported	36	Side Road	Car Accident	08:45:00	08:51:00	No	No
802	March	Male	Saudi	70	Home	Cardiopulmonary Arrest	17:31:00	17:41:00	Not Reported	No
803	March	Female	Saudi	82	Home	Cardiopulmonary Arrest	16:01:00	16:14:00	No	No
804	March	Male	Jordanian	70	Home	Cardiopulmonary Arrest	23:20:00	23:27:00	Yes	No
805	March	Male	Saudi	35	Inside Car	Cardiopulmonary Arrest	13:33:00	13:45:00	No	No
806	March	Male	Indian	40	Home	Cardiopulmonary Arrest	19:27:00	19:38:00	Not Reported	No
807	March	Male	Saudi	60	Home	Cardiopulmonary Arrest	19:09:00	19:29:00	No	No
808	March	Female	Saudi	83	Home	Cardiopulmonary Arrest	20:28:00	20:53:00	No	No
809	March	Female	Filipino	50	Side Road	Fainting	16:21:00	16:44:00	Not Reported	No
810	March	Male	Not Reported	60	Home	Fainting	01:33:00	01:38:00	Yes	No
811	March	Male	Saudi	88	Home	Cardiopulmonary Arrest	21:24:00	21:40:00	Yes	No
812	March	Female	Jordanian	70	Home	Fainting	00:21:00	00:47:00	No	No
813	March	Female	Saudi	88	Home	Cardiopulmonary Arrest	07:42:00	07:50:00	No	Yes
814	March	Female	Saudi	38	Home	Burning Accident	15:58:00	16:08:00	Not Reported	No
815	March	Female	Saudi	90	Home	Cardiopulmonary Arrest	07:28:00	07:37:00	No	No
816	March	Male	Saudi	50	Home	SOB	13:17:00	13:35:00	Not Reported	No
817	March	Female	Saudi	76	Home	Cardiopulmonary Arrest	22:11:00	22:17:00	No	No
818	March	Male	Saudi	72	Home	Cardiopulmonary Arrest	23:40:00	00:00:00	Yes	No
819	March	Male	Saudi	50	Home	Fainting	02:24:00	02:32:00	Yes	Yes
820	March	Male	Saudi	47	Hotel	Cardiopulmonary Arrest	03:50:00	03:58:00	No	No
821	March	Male	Saudi	42	Home	Fainting	17:07:00	17:19:00	Not Reported	Yes
822	March	Female	Saudi	60	Home	SOB	21:12:00	21:34:00	Not Reported	No
823	April	Female	Saudi	53	Home	Cardiopulmonary Arrest	06:55:00	07:15:00	No	No
824	April	Male	Jordanian	60	Home	Cardiopulmonary Arrest	11:05:00	11:14:00	Not Reported	No
825	April	Male	Pakistani	43	Home	Infectious Disease	11:44:00	12:36:00	Not Reported	No
826	April	Female	Saudi	3	Medical Center	Drowning	19:20:00	19:24:00	Not Reported	No
827	April	Male	Saudi	70	Home	Chest Pain	22:08:00	22:19:00	Not Reported	No
828	April	Male	Saudi	72	Home	Fainting	06:52:00	07:04:00	Not Reported	No
829	April	Male	Saudi	54	Home	Cardiopulmonary Arrest	14:33:00	14:48:00	Yes	No
830	April	Male	Saudi	57	Home	Fainting	08:52:00	09:01:00	Yes	No
831	April	Male	Saudi	81	Main Road	Cardiopulmonary Arrest	08:55:00	09:29:00	No	No
832	April	Female	Saudi	83	Home	Cardiopulmonary Arrest	09:31:00	09:44:00	Yes	Yes
833	April	Male	Saudi	71	Home	Cardiopulmonary Arrest	01:44:00	02:10:00	Not Reported	No
834	April	Female	Yemeni	61	Home	Cardiopulmonary Arrest	00:40:00	00:58:00	No	Yes
835	April	Male	Saudi	50	Home	Fainting	06:58:00	07:11:00	Yes	No
836	April	Male	Saudi	39	Home	Stable	02:28:00	02:46:00	No	No
837	April	Female	Saudi	60	Home	Chest Pain	12:59:00	13:15:00	No	Yes
838	April	Male	Saudi	36	Hotel	Stable	17:12:00	17:26:00	Not Reported	No
839	April	Female	Saudi	99	Home	Cardiopulmonary Arrest	00:22:00	00:31:00	No	No
840	April	Male	Saudi	27	Home	Fainting	02:23:00	02:36:00	No	No
841	April	Male	Saudi	44	Home	Cardiopulmonary Arrest	05:53:00	05:57:00	No	No
842	April	Male	Yemeni	66	Home	Cardiopulmonary Arrest	18:48:00	19:20:00	No	No
843	April	Female	Saudi	60	Home	Fainting	22:23:00	22:39:00	No	No
844	April	Female	Saudi	96	Home	SOB	03:25:00	03:39:00	Not Reported	No
845	April	Male	Egyptian	67	Home	Infectious Disease	11:04:00	11:21:00	Not Reported	No
846	April	Male	Saudi	75	Home	Death	14:16:00	14:17:00	No	No
847	April	Female	Saudi	90	Home	Fainting	19:49:00	20:01:00	Yes	No
848	April	Male	Not Reported	28	Main Road	Car Accident	20:06:00	20:20:00	Not Reported	No
849	April	Male	Yemeni	24	Main Road	Car Accident	03:29:00	03:37:00	Not Reported	No
850	April	Male	Saudi	47	Home	Cardiopulmonary Arrest	03:35:00	03:50:00	Not Reported	No
851	April	Male	Saudi	41	Home	Cardiopulmonary Arrest	06:48:00	07:13:00	No	No
852	April	Female	Not Reported	40	Home	Cardiopulmonary Arrest	15:52:00	16:07:00	No	No
853	April	Female	Iraqi	80	Home	Cardiopulmonary Arrest	17:37:00	17:46:00	No	No
854	April	Male	Saudi	79	Home	SOB	18:04:00	18:45:00	Not Reported	No
855	April	Male	Yemeni	36	Workplace	Fight	18:38:00	18:51:00	No	No
856	April	Male	Pakistani	52	Side Road	Cardiopulmonary Arrest	01:29:00	01:38:00	Yes	No
857	April	Female	Saudi	70	Home	Cardiopulmonary Arrest	03:40:00	03:49:00	Not Reported	No
858	April	Male	Not Reported	80	Home	Cardiopulmonary Arrest	10:57:00	11:10:00	No	No
859	April	Female	Saudi	90	Home	Cardiopulmonary Arrest	06:17:00	06:31:00	No	No
860	April	Male	Saudi	74	Home	Cardiopulmonary Arrest	11:25:00	11:48:00	Not Reported	Yes
861	April	Female	Saudi	90	Home	Infectious Disease	15:01:00	15:14:00	Not Reported	No
862	April	Male	Not Reported	34	Workplace	Cardiopulmonary Arrest	16:59:00	17:29:00	No	No
863	April	Male	Saudi	82	Home	Fainting	06:10:00	06:23:00	Yes	No
864	April	Female	Not Reported	44	Home	Fainting	09:03:00	09:16:00	No	No
865	April	Male	Saudi	40	Home	Cardiopulmonary Arrest	11:43:00	12:01:00	No	No
866	April	Male	Saudi	20	Side Road	Car Accident	14:15:00	14:39:00	Not Reported	No
867	April	Female	Saudi	37	Home	Fainting	15:59:00	16:10:00	Not Reported	No
868	April	Female	Yemeni	83	Home	Fainting	00:34:00	00:48:00	No	No
869	April	Female	Saudi	60	Home	Fainting	06:30:00	06:43:00	No	No
870	April	Male	Saudi	85	Home	SOB	02:40:00	03:05:00	Not Reported	No
871	April	Male	Indonesian	50	Home	Infectious Disease	03:00:00	03:15:00	No	No
872	April	Male	Saudi	45	Home	Cardiopulmonary Arrest	05:44:00	05:52:00	Yes	No
873	April	Male	Sudanese	44	Home	Fainting	01:23:00	01:56:00	Yes	No
874	April	Female	Saudi	65	Home	Chest Pain	03:06:00	03:20:00	No	No
875	April	Male	Sudanese	45	Main Road	Car Accident	20:52:00	21:14:00	Not Reported	No
876	April	Male	Saudi	72	Home	Cardiopulmonary Arrest	12:46:00	12:52:00	No	No
877	April	Male	Ethiopian	70	Home	SOB	20:33:00	20:49:00	Not Reported	No
878	April	Male	Pakistani	61	Home	Fainting	15:06:00	15:27:00	Not Reported	No
879	April	Male	Saudi	52	Home	Fainting	01:56:00	02:27:00	Yes	No
880	April	Male	Saudi	79	Home	SOB	05:46:00	05:56:00	No	No
881	April	Female	Filipino	45	Home	Cardiopulmonary Arrest	09:55:00	10:12:00	No	No
882	April	Female	Saudi	27	Home	Cardiopulmonary Arrest	23:56:00	00:18:00	Not Reported	Yes
883	April	Male	Saudi	25	Main Road	Car Accident	00:54:00	01:15:00	Not Reported	No
884	April	Female	Saudi	84	Home	Cardiopulmonary Arrest	01:49:00	02:09:00	Not Reported	No
885	April	Female	Saudi	72	Home	SOB	04:17:00	04:36:00	Yes	No
886	April	Female	Saudi	35	Home	Cardiopulmonary Arrest	17:21:00	17:32:00	Not Reported	No
887	April	Female	Saudi	30	Home	Cardiopulmonary Arrest	03:26:00	03:41:00	No	No
888	April	Female	Saudi	88	Home	Cardiopulmonary Arrest	08:52:00	09:02:00	Not Reported	Yes
889	April	Male	Saudi	68	Home	Cardiopulmonary Arrest	19:08:00	19:17:00	Yes	No
890	April	Male	Saudi	40	Home	Cardiopulmonary Arrest	21:03:00	21:12:00	Not Reported	No
891	April	Female	Saudi	12	Home	Cardiopulmonary Arrest	21:35:00	21:50:00	No	No
892	April	Male	Saudi	87	Home	Cardiopulmonary Arrest	06:31:00	06:39:00	Not Reported	No
893	April	Male	Syrian	39	Home	Cardiopulmonary Arrest	07:17:00	07:21:00	No	Yes
894	April	Male	Saudi	71	Home	Infectious Disease	10:46:00	11:20:00	No	No
895	April	Male	Egyptian	60	Home	Infectious Disease	15:09:00	15:27:00	No	No
896	April	Male	Indian	40	Side Road	Cardiopulmonary Arrest	19:38:00	19:52:00	Yes	Yes
897	April	Male	Saudi	70	Home	Cardiopulmonary Arrest	00:55:00	01:13:00	No	No
898	April	Male	Indian	55	Home	Cardiopulmonary Arrest	23:54:00	00:05:00	No	No
899	April	Female	Saudi	64	Home	Cardiopulmonary Arrest	14:54:00	15:12:00	Yes	No
900	April	Female	Not Reported	20	Public Park	Drowning	19:25:00	20:01:00	No	No
901	April	Male	Saudi	64	Home	Falling	00:32:00	00:45:00	Not Reported	No
902	April	Male	Saudi	20	Main Road	Cardiopulmonary Arrest	03:07:00	03:14:00	Not Reported	No
903	April	Male	Saudi	78	Home	Fainting	00:14:00	01:17:00	Not Reported	No
904	April	Female	Not Reported	60	Home	Cardiopulmonary Arrest	02:55:00	03:10:00	No	No
905	April	Male	Saudi	85	Home	SOB	03:49:00	04:01:00	Yes	No
906	April	Male	Saudi	36	Home	Cardiopulmonary Arrest	02:15:00	02:29:00	No	No
907	April	Male	Saudi	54	Home	Fainting	04:54:00	05:06:00	Not Reported	Yes
908	April	Male	Saudi	86	Home	Fainting	22:45:00	22:49:00	No	No
909	April	Male	Not Reported	2	Home	Fainting	23:58:00	00:06:00	No	No
910	April	Female	Afghanistani	76	Home	Cardiopulmonary Arrest	02:20:00	02:30:00	Yes	No
911	April	Female	Filipino	60	Home	Cardiopulmonary Arrest	04:39:00	05:00:00	No	Yes
912	April	Female	Saudi	67	Home	Fainting	09:43:00	09:55:00	No	Yes
913	April	Male	Saudi	54	Side Road	Car Accident	13:40:00	13:56:00	No	No
914	April	Female	Saudi	75	Home	Fainting	00:03:00	00:20:00	Not Reported	No
915	April	Female	Saudi	77	Home	Fainting	14:12:00	14:22:00	Not Reported	No
916	May	Female	Saudi	68	Home	Cardiopulmonary Arrest	08:58:00	09:07:00	No	No
917	May	Female	Saudi	70	Home	Cardiopulmonary Arrest	12:59:00	13:11:00	No	No
918	May	Male	Egyptian	53	Home	Cardiopulmonary Arrest	19:00:00	19:16:00	No	No
919	May	Male	Saudi	45	Home	Chest Pain	21:07:00	21:32:00	Not Reported	No
920	May	Male	Saudi	32	Main Road	Car Accident	11:13:00	11:29:00	Not Reported	No
921	May	Female	Saudi	80	Home	SOB	13:18:00	13:30:00	Not Reported	No
922	May	Male	Saudi	44	Home	Fainting	12:01:00	12:08:00	Not Reported	No
923	May	Female	Saudi	87	Home	Fainting	22:15:00	22:32:00	Not Reported	No
924	May	Male	Saudi	80	Home	Cardiopulmonary Arrest	14:52:00	15:00:00	No	No
925	May	Female	Saudi	36	Medical Center	Cardiopulmonary Arrest	16:37:00	16:43:00	Yes	Yes
926	May	Male	Saudi	70	Home	Fainting	00:31:00	00:43:00	Not Reported	No
927	May	Female	Saudi	80	Home	Cardiopulmonary Arrest	13:40:00	13:55:00	Not Reported	No
928	May	Male	Palestinian	87	Home	Cardiopulmonary Arrest	17:46:00	17:58:00	Not Reported	Yes
929	May	Female	Saudi	88	Home	Cardiopulmonary Arrest	22:20:00	22:31:00	Yes	No
930	May	Male	Saudi	67	Home	Fainting	13:53:00	14:04:00	No	No
931	May	Male	Pakistani	73	Home	Cardiopulmonary Arrest	16:10:00	16:36:00	No	No
932	May	Male	Not Reported	46	Side Road	Cardiopulmonary Arrest	20:22:00	20:31:00	No	No
933	May	Female	Saudi	80	Home	Fainting	01:58:00	02:03:00	Not Reported	No
934	May	Male	Saudi	60	Home	SOB	12:34:00	12:50:00	No	No
935	May	Male	Not Reported	67	Home	Cardiopulmonary Arrest	17:32:00	17:55:00	No	No
936	May	Female	Filipino	39	Home	Cardiopulmonary Arrest	20:47:00	21:03:00	No	No
937	May	Female	Saudi	10	Home	SOB	01:55:00	02:23:00	Not Reported	No
938	May	Male	Saudi	90	Home	Hypoglycemia	03:16:00	03:34:00	Not Reported	No
939	May	Male	Not Reported	34	Side Road	Cardiopulmonary Arrest	04:08:00	05:05:00	No	No
940	May	Male	Saudi	100	Home	Cardiopulmonary Arrest	17:12:00	17:17:00	No	No
941	May	Male	Saudi	42	Home	Cardiopulmonary Arrest	20:04:00	20:22:00	Yes	No
942	May	Male	Saudi	55	Home	Cardiopulmonary Arrest	08:44:00	08:56:00	Not Reported	No
943	May	Male	Saudi	55	Home	Seizure	15:20:00	15:37:00	Not Reported	No
944	May	Male	Not Reported	28	Main Road	Car Accident	19:46:00	19:53:00	Not Reported	No
945	May	Male	Syrian	8	Side Road	Car Accident	21:29:00	21:45:00	No	No
946	May	Female	Yemeni	45	Home	Cardiopulmonary Arrest	05:09:00	05:25:00	Not Reported	Yes
947	May	Female	Saudi	120	Home	Cardiopulmonary Arrest	19:12:00	19:24:00	No	No
948	May	Male	Not Reported	30	Main Road	Car Accident	19:49:00	20:30:00	Not Reported	Yes
949	May	Male	Not Reported	49	Home	Cardiopulmonary Arrest	23:26:00	23:44:00	No	Yes
950	May	Male	Saudi	36	Side Road	Car Accident	07:07:00	08:26:00	Not Reported	No
951	May	Female	Syrian	72	Home	Cardiopulmonary Arrest	12:17:00	12:28:00	No	No
952	May	Female	Saudi	60	Home	Fainting	19:41:00	19:51:00	No	No
953	May	Male	Srilankan	70	Inside Car	Cardiopulmonary Arrest	01:24:00	01:48:00	Not Reported	Yes
954	May	Male	Saudi	88	Home	Fainting	04:45:00	04:59:00	Not Reported	No
955	May	Male	Egyptian	48	Main Road	Cardiopulmonary Arrest	17:29:00	17:39:00	No	Yes
956	May	Female	Saudi	80	Home	Infectious Disease	21:50:00	22:18:00	Yes	No
957	May	Male	Saudi	100	Home	Fainting	22:41:00	22:57:00	Not Reported	No
958	May	Male	Not Reported	50	Mosque	Fainting	05:46:00	05:52:00	No	No
959	May	Female	Yemeni	73	Home	Fainting	19:00:00	19:19:00	No	No
960	May	Male	Not Reported	40	Side Road	Cardiopulmonary Arrest	19:55:00	20:11:00	No	No
961	May	Female	Saudi	86	Home	Cardiopulmonary Arrest	03:03:00	03:20:00	No	Yes
962	May	Male	Saudi	23	Main Road	Car Accident	11:23:00	11:33:00	No	No
963	May	Male	Saudi	75	Home	Fainting	22:38:00	22:49:00	No	No
964	May	Male	Not Reported	29	Home	Cardiopulmonary Arrest	01:10:00	01:18:00	No	No
965	May	Male	Saudi	90	Home	Fainting	03:14:00	03:35:00	No	Yes
966	May	Male	Saudi	49	Main Road	Seizure	04:24:00	04:39:00	Not Reported	No
967	May	Male	Indian	34	Home	Falling	17:07:00	17:38:00	Not Reported	No
968	May	Female	Saudi	40	Home	Fainting	18:41:00	18:55:00	Not Reported	No
969	May	Male	Saudi	4	Medical Center	Drowning	21:25:00	21:32:00	No	No
970	May	Male	Saudi	76	Home	Cardiopulmonary Arrest	23:32:00	23:47:00	No	No
971	May	Male	Egyptian	66	Home	Cardiopulmonary Arrest	08:20:00	08:30:00	Not Reported	Yes
972	May	Female	Not Reported	3	Home	Cardiopulmonary Arrest	15:55:00	16:12:00	Not Reported	Yes
973	May	Female	Not Reported	30	Main Road	Car Accident	19:12:00	19:35:00	Not Reported	No
974	May	Female	Saudi	70	Home	Cardiopulmonary Arrest	22:19:00	22:36:00	No	No
975	May	Male	Saudi	105	Home	Stable	00:20:00	00:39:00	No	No
976	May	Male	Not Reported	35	Workplace	Cardiopulmonary Arrest	11:04:00	11:23:00	No	Yes
977	May	Female	Saudi	50	Home	Fainting	15:35:00	15:46:00	No	No
978	May	Male	Saudi	47	Home	Fainting	22:45:00	23:00:00	No	No
979	May	Male	Saudi	47	Home	Cardiopulmonary Arrest	04:13:00	04:18:00	No	No
980	May	Male	Yemeni	60	Home	Cardiopulmonary Arrest	08:08:00	08:20:00	No	No
981	May	Female	Saudi	79	Home	Fainting	18:01:00	18:12:00	No	No
982	May	Male	Not Reported	10	Main Road	Car Accident	23:50:00	00:07:00	No	No
983	May	Male	Saudi	70	Home	Cardiopulmonary Arrest	03:42:00	03:51:00	Yes	No
984	May	Male	Syrian	41	Home	Cardiopulmonary Arrest	06:03:00	06:25:00	Not Reported	No
985	May	Male	Saudi	80	Home	Cardiopulmonary Arrest	09:30:00	09:42:00	No	Yes
986	May	Male	Saudi	45	Medical Center	Cardiopulmonary Arrest	21:30:00	21:35:00	Yes	Yes
987	May	Male	Not Reported	52	Prison	SOB	23:16:00	23:27:00	No	No
988	May	Female	Saudi	100	Home	Cardiopulmonary Arrest	13:02:00	13:17:00	Not Reported	No
989	May	Female	Saudi	33	Home	Cardiopulmonary Arrest	00:08:00	00:23:00	Not Reported	No
990	May	Male	Yemeni	55	Home	Cardiopulmonary Arrest	10:53:00	11:02:00	Yes	No
991	May	Male	Saudi	71	Home	Infectious Disease	12:50:00	13:02:00	No	No
992	May	Male	Saudi	48	Home	Cardiopulmonary Arrest	16:04:00	16:24:00	Yes	Yes
993	May	Male	Not Reported	45	Main Road	Car Accident	20:55:00	21:02:00	No	No
994	May	Female	Saudi	26	Home	Cardiopulmonary Arrest	02:20:00	02:31:00	No	Yes
995	May	Male	Egyptian	31	Workplace	Cardiopulmonary Arrest	10:32:00	10:48:00	Not Reported	No
996	May	Female	Ethiopian	90	Home	Cardiopulmonary Arrest	20:01:00	20:18:00	No	Yes
997	May	Male	Saudi	30	Home	Bleeding	02:09:00	02:22:00	No	Yes
998	May	Male	Not Reported	40	Side Road	Fainting	17:23:00	17:37:00	No	No
999	May	Male	Saudi	70	Home	Cardiopulmonary Arrest	19:35:00	19:46:00	No	No
1000	May	Male	Yemeni	40	Home	Cardiopulmonary Arrest	20:47:00	21:04:00	Not Reported	No
1001	May	Male	Saudi	52	Home	Fainting	23:46:00	23:59:00	No	No
1002	May	Female	Not Reported	25	Home	Suicide Attempt	21:03:00	21:20:00	No	No
1003	May	Female	Sudanese	65	Side Road	Cardiopulmonary Arrest	22:52:00	23:03:00	No	No
1004	May	Male	Saudi	70	Home	Cardiopulmonary Arrest	11:41:00	11:50:00	No	Yes
1005	May	Male	Saudi	33	Pharmacy	Cardiopulmonary Arrest	18:29:00	18:44:00	Yes	Yes
1006	May	Male	Saudi	90	Home	SOB	09:58:00	10:18:00	No	No
1007	May	Female	Saudi	70	Home	Fainting	13:06:00	13:22:00	No	Yes
1008	May	Female	Saudi	55	Main Road	SOB	18:10:00	18:23:00	Not Reported	No
1009	May	Female	Saudi	84	Home	Cardiopulmonary Arrest	18:11:00	18:19:00	No	No
1010	May	Male	Saudi	0.3	Main Road	Car Accident	01:03:00	01:17:00	Not Reported	No
1011	May	Female	Saudi	90	Home	SOB	06:01:00	06:21:00	Not Reported	No
1012	May	Male	Saudi	60	Home	Fainting	15:32:00	15:58:00	No	No
1013	May	Male	Saudi	27	Home	SOB	16:15:00	16:29:00	Not Reported	No
1014	May	Female	Saudi	90	Home	Cardiopulmonary Arrest	19:26:00	19:52:00	Not Reported	No
1015	May	Male	Saudi	62	Home	SOB	14:44:00	14:53:00	No	No
1016	May	Male	Not Reported	50	Home	Cardiopulmonary Arrest	22:05:00	22:16:00	No	No
1017	May	Male	Filipino	65	Side Road	Fainting	07:57:00	08:05:00	Not Reported	No
1018	May	Male	Filipino	40	Main Road	Cardiopulmonary Arrest	10:23:00	10:38:00	No	No
1019	May	Female	Saudi	0.6	Home	Cardiopulmonary Arrest	11:41:00	11:52:00	Not Reported	No
1020	May	Male	Saudi	35	Home	Cardiopulmonary Arrest	17:25:00	17:41:00	No	No
1021	May	Female	Saudi	30	Home	Fainting	22:31:00	22:46:00	No	No
1022	May	Male	Saudi	55	Home	Hypoglycemia	02:09:00	02:26:00	Not Reported	No
1023	May	Male	Not Reported	55	Home	Cardiopulmonary Arrest	07:51:00	08:03:00	No	No
